# Supplementary material for: Functional CRISPR‐Cas9 knockout screening of the genetic determinants of human fibroblast migration propensity
Source: Biotechnol Prog. 2025 Oct 2;42(1):e70076. doi: 10.1002/btpr.70076 (PMC12908101; doi:10.1002/btpr.70076)
Supplement: Supplementary file 2 — Dataset S1. MAGeCK‐VISPR results of all genes and miRNAs, performed from the filtered normalized data. [file BTPR-42-e70076-s002.xlsx]

## Sheet: Dataset_S1
Gene	Bottom1 vs. Top1|beta	Bottom1 vs. Top1|wald-fdr	Bottom2 vs. Top2|beta	Bottom2 vs. Top2|wald-fdr	Bottom3 vs. Top3|beta	Bottom3 vs. Top3|wald-fdr
AASDH	0.070669	0.99947	-0.55167	0.97295	-1.6198	0.58634
ABCA4	0.58558	0.99947	0.23841	0.98997	-3.0572	0.087468
ABCB10	-0.1949	0.99947	-1.6727	0.10407	-4.1773	4.7089e-08
ABCC11	0.24203	0.99947	0.33908	0.92647	-1.319	0.20234
ABCC8	-0.33111	0.99947	-1.1204	0.8573	-1.8525	0.49378
ACER1	0.91532	0.99947	1.482	0.86166	-0.39192	0.99101
ACKR2	-0.082298	0.99947	0.04152	0.98997	-1.4531	0.39845
ACSM3	0.31331	0.99947	-0.16096	0.98997	-0.8932	0.56958
ACYP1	0.022412	0.99947	0.010733	0.98997	0.0011884	0.99885
ADH1B	-0.25531	0.99947	0.90553	0.40862	0.27023	0.84063
AIDA	-0.85487	0.99947	-0.56225	0.85889	-1.1669	0.36511
AKAP17A_X	0.14725	0.99947	0.10072	0.98997	-1.0012	0.19622
AKAP17A_Y	0.16475	0.99947	0.15338	0.98245	-0.99519	0.19206
AKAP5	0.46035	0.99947	0.64173	0.79864	0.88857	0.50622
AKR1D1	-0.13352	0.99947	-1.2982	0.2228	0.28063	0.85155
ALKBH2	1.0094	0.99947	-0.76632	0.69119	-1.0139	0.36045
ALKBH7	-0.35104	0.99947	-0.54085	0.95581	-5.345	0.013297
ANKMY1	-0.77822	0.99947	-1.1672	0.26068	-4.33	2.4826e-11
ANKRD28	-0.46692	0.99947	0.49705	0.86166	-4.5365	4.2438e-06
ANKRD55	-0.21176	0.99947	-0.073059	0.98997	-4.4639	5.8482e-08
ANXA8	0.39207	0.99947	1.2275	0.54408	-0.86502	0.57383
ANXA8L2	0.63505	0.99947	0.62841	0.85128	0.43769	0.84063
AP1S3	0.056593	0.99947	0.16487	0.27424	0.026417	0.92969
APLF	0.45519	0.99947	0.5839	0.7477	0.94781	0.29718
APMAP	0.70729	0.99947	1.2579	0.81365	0.92275	0.7851
ARF3	0.4135	0.99947	-1.3076	0.39331	-4.1177	3.354e-05
ARG2	0.25968	0.99947	1.7348	0.23777	-3.6298	0.00032859
ARHGAP30	1.1823	0.99947	1.1403	0.92362	1.6054	0.7332
ARHGAP36	-0.64052	0.99947	-0.65432	0.71475	0.38403	0.77764
ARSB	-0.28496	0.99947	-0.035455	0.99339	0.26672	0.98257
ART4	0.26786	0.99947	0.065297	0.98997	-3.3219	0.00039712
ASCL2	-0.38267	0.99947	-1.8161	0.15376	-3.8639	5.7031e-05
ASIC4	0.39728	0.99947	-1.3533	0.38122	-5.3563	6.7877e-06
ASIC5	-0.030298	0.99947	0.78437	0.67256	-0.54723	0.69539
ATG5	0.035632	0.99947	0.19011	0.29048	0.084012	0.63799
ATL3	0.13323	0.99947	-0.36126	0.98997	-0.62353	0.9142
B3GALT2	-0.48104	0.99947	-0.33309	0.92657	-3.6162	7.5979e-05
BATF	0.42624	0.99947	0.78159	0.72212	-1.0009	0.4241
BBS2	-0.019287	0.99947	0.34294	0.90912	-5.2432	1.3267e-10
BBS4	0.40889	0.99947	0.62408	0.86166	-0.37788	0.89041
BEX1	0.074462	0.99947	0.20796	0.98997	0.49352	0.94167
BLOC1S5	-0.24264	0.99947	-0.081884	0.98997	-5.8652	1.236e-09
BLZF1	0.32704	0.99947	-0.22741	0.98997	-1.197	0.72549
BMP5	-0.20499	0.99947	0.18032	0.98245	-0.045872	0.99885
BMP7	-0.79745	0.99947	-2.5428	0.041708	-6.0663	1.5375e-06
BRSK1	0.056956	0.99947	0.014528	0.98997	0.0083049	0.99885
BRSK2	-0.41644	0.99947	-1.3973	0.04223	-0.83221	0.21421
BTC	0.99747	0.99947	0.86316	0.92362	-0.13557	0.99885
BTG2	0.077182	0.99947	0.1995	0.49164	0.031884	0.9589
BZW2	0.01955	0.99947	0.086201	0.18356	0.021483	0.79331
C10orf10	0.78758	0.99947	1.0295	0.98245	-0.59707	0.9913
C11orf88	0.011552	0.99947	0.051016	0.95787	0.1287	0.61606
C12orf73	0.10973	0.99947	0.21405	0.41844	0.10278	0.68615
C15orf59	-0.2226	0.99947	-0.98763	0.78434	-4.1898	0.0043247
C19orf38	-0.1473	0.99947	0.5926	0.77217	-0.98315	0.37164
C19orf43	-0.82395	0.99947	-0.81608	0.73076	-4.7715	1.4232e-06
C19orf59	-0.14118	0.99947	-2.0256	0.20207	-1.8093	0.16133
C1orf159	-0.29132	0.99947	-1.7336	0.075914	-4.4743	3.7862e-07
C1orf234	-0.80885	0.99947	-1.6697	0.061427	-1.8457	0.013033
C1orf74	-0.13199	0.99947	0.72319	0.83603	1.9856	0.14412
C20orf141	0.82991	0.99947	1.4445	0.78283	3.1893	0.16651
C20orf173	-0.16512	0.99947	-1.1308	0.40862	-4.9724	3.965e-09
C22orf24	0.49996	0.99947	1.1628	0.87506	0.53313	0.94167
C2orf78	0.0080826	0.99947	0.0082406	0.98997	0.0029343	0.99885
C3orf83	0.057909	0.99947	0.69962	0.62816	0.87806	0.32983
C5orf24	0.078849	0.99947	0.12733	0.62874	0.16747	0.28596
C6orf106	0.24205	0.99947	0.63926	0.87847	4.7146	0.00022291
C7orf33	1.6217	0.99947	1.1935	0.5803	4.0214	0.00043395
C7orf65	1.5323	0.99947	1.2551	0.71621	-2.7193	0.16665
C7orf71	-0.23135	0.99947	-0.54155	0.98997	-2.5562	0.88042
C8orf74	0.0045897	0.99947	0.040589	0.80508	0.1085	0.10155
C8orf76	0.60252	0.99947	0.10309	0.98997	-4.465	6.4181e-10
C9orf135	0.65686	0.99947	-0.17596	0.98245	-1.7989	0.025647
C9orf24	0.12257	0.99947	0.55465	0.81365	3.6067	2.4313e-05
C9orf41	-1.2071	0.99947	-1.7475	0.20544	-1.2318	0.32643
CABS1	-0.27688	0.99947	0.26355	0.92362	-0.53669	0.57773
CALHM1	-0.84968	0.99947	-1.5288	0.28315	-4.2599	9.8085e-06
CALM3	0.0021774	0.99947	-0.2854	0.98997	-2.0373	0.49588
CAMK4	0.57056	0.99947	0.99392	0.38122	0.46492	0.72549
CANT1	0.21388	0.99947	1.5536	0.92362	0.87829	0.94167
CAPN14	0.037577	0.99947	0.12799	0.29053	0.047822	0.70992
CASC1	-0.55524	0.99947	-0.68713	0.77315	-1.5307	0.16268
CCDC106	-0.73828	0.99947	-1.3467	0.28762	-5.2412	2.1117e-09
CCDC157	0.0075356	0.99947	0.066205	0.92362	0.25608	0.16821
CCDC28A	0.052986	0.99947	0.055146	0.91896	0.029775	0.94167
CCT4	0.025835	0.99947	0.092253	0.70163	0.16977	0.1619
CD248	0.39798	0.99947	1.2781	0.3118	0.16069	0.9589
CD99_X	-0.18467	0.99947	0.33601	0.98245	-1.1244	0.57593
CD99_Y	-0.16993	0.99947	0.34581	0.98069	-1.0378	0.60892
CDC42EP3	-0.65376	0.99947	-0.768	0.68302	-1.6975	0.076618
CDC42EP5	-0.92256	0.99947	0.31015	0.94225	-3.9638	3.7937e-05
CDH24	-0.74166	0.99947	-5.8472	6.6653e-05	-2.395	0.12977
CDIP1	-0.070251	0.99947	0.46307	0.83603	0.28046	0.88042
CERS6	0.086364	0.99947	0.36239	0.98245	-2.5193	0.17857
CFDP1	1.2618	0.99947	-0.77191	0.97295	2.8549	0.46071
CFHR1	0.50623	0.99947	-0.82079	0.51242	-3.7833	2.1346e-08
CLCN3	0.64004	0.99947	1.4502	0.34362	5.3716	1.153e-06
CLCNKB	0.075824	0.99947	-1.056	0.52042	-3.1959	0.0005428
CLDN20	-0.71538	0.99947	-2.1157	0.077116	-0.53316	0.72549
CLDND2	0.91332	0.99947	0.74078	0.73969	0.067271	0.99885
CLEC19A	0.51645	0.99947	0.63624	0.73687	-0.10648	0.9913
CLK1	-1.1597	0.99947	-2.8582	0.034052	-5.3241	4.1575e-07
CLPSL2	-0.30321	0.99947	-1.8737	0.042879	-1.052	0.25788
CMC2	0.79249	0.99947	0.61764	0.98245	0.65204	0.94167
COL14A1	0.035376	0.99947	-1.9114	0.35662	0.033262	0.99885
COL6A6	-0.66244	0.99947	-0.9011	0.71976	-1.8859	0.13723
COMMD8	-0.53307	0.99947	-1.5915	0.29048	-5.5054	4.2208e-07
CPNE3	0.39283	0.99947	-0.84143	0.94781	-2.0072	0.62019
CRADD	0.018579	0.99947	0.12562	0.92647	0.61737	0.085126
CRIP1	-0.09777	0.99947	-1.4661	0.13594	-4.8099	1.4765e-12
CST5	0.3756	0.99947	-5.561	2.1372e-07	-2.9663	0.0091985
CSTA	0.071576	0.99947	0.08771	0.81365	0.20229	0.19142
CT47A1	0.056388	0.99947	-0.48125	0.78627	-0.83893	0.34995
CT47A10	0.047222	0.99947	-0.45991	0.81365	-0.99893	0.26394
CT47A11	-0.023958	0.99947	-0.31946	0.90697	-0.7872	0.39848
CT47A12	0.069234	0.99947	-0.48229	0.79586	-0.65894	0.50622
CT47A2	0.12113	0.99947	-0.40279	0.83603	-1.1627	0.1368
CT47A3	0.035589	0.99947	-0.15212	0.98245	-0.71198	0.44647
CT47A4	-0.040804	0.99947	-0.46451	0.77048	-0.74697	0.36393
CT47A5	0.044703	0.99947	-0.34448	0.86851	-0.70476	0.43974
CT47A6	0.17216	0.99947	-0.262	0.92978	-0.82337	0.43364
CT47A7	0.19655	0.99947	-0.36495	0.8573	-0.86382	0.31059
CT47A8	0.083624	0.99947	-0.41707	0.83428	-0.98342	0.23844
CT47A9	0.056188	0.99947	-0.52301	0.74346	-0.74368	0.40084
CTNS	-0.22875	0.99947	-0.45507	0.83648	-4.3446	5.8626e-08
CUEDC1	-0.30107	0.99947	-1.1562	0.3939	0.65086	0.59127
CXCL11	-0.67962	0.99947	-1.2552	0.83383	-3.4614	0.13654
CXorf21	0.49929	0.99947	0.65285	0.71976	-0.41234	0.75025
CXorf65	-0.44524	0.99947	-0.15554	0.98245	0.21622	0.91233
CYB561A3	0.5272	0.99947	0.77566	0.86166	-0.26798	0.9675
CYB5D2	-0.12752	0.99947	-0.55052	0.85128	-1.772	0.10035
CYP46A1	0.16281	0.99947	-1.0828	0.35553	-0.10427	0.9913
DBP	0.10485	0.99947	0.50855	0.6496	0.37374	0.63799
DEFA1	0.025108	0.99947	0.14148	0.35553	0.098119	0.44781
DEFA1B	0.024793	0.99947	0.14001	0.35553	0.096365	0.44909
DEFA3	0.025089	0.99947	0.14226	0.35313	0.097663	0.44909
DEFB127	-1.6049	0.99947	-4.7412	3.8025e-05	-5.6495	4.9639e-07
DEFB136	0.12588	0.99947	1.4934	0.54408	2.4528	0.086545
DIP2A	0.24356	0.99947	0.50082	0.88477	-0.29333	0.92224
DMRTA1	1.2247	0.99947	0.86746	0.59016	0.078127	0.99885
DNAJB11	0.26119	0.99947	-0.48904	0.92362	-0.36737	0.91148
DNAJC1	0.74617	0.99947	-0.44504	0.91091	-0.54347	0.73421
DNAJC3	-1.2631	0.99947	-2.6802	0.77048	-3.8373	0.41299
DOK3	0.29364	0.99947	1.7835	0.041573	-0.17705	0.94292
DPM1	-0.13464	0.99947	-1.197	0.25786	-3.4529	1.4683e-06
DPPA5	-0.12978	0.99947	0.2103	0.92657	-0.35265	0.71152
DSC1	0.65069	0.99947	0.9009	0.92362	-0.29951	0.9913
DTL	-0.13293	0.99947	0.58712	0.92362	1.6268	0.39982
DUSP13	-1.0715	0.99947	-0.23547	0.98997	-0.36329	0.93339
DYRK1B	0.10563	0.99947	1.2245	0.56128	2.1204	0.076481
EDNRA	0.0088587	0.99947	0.038986	0.91896	0.023744	0.9292
EFCAB12	0.25916	0.99947	0.060351	0.98997	-4.9702	1.1667e-11
ELMOD3	0.075861	0.99947	-0.39633	0.92362	5.9897	2.8864e-11
ENOPH1	-0.77977	0.99947	0.376	0.90697	-6.4485	2.4188e-16
EPM2A	0.050269	0.99947	0.18643	0.27836	0.08098	0.63799
ERAP1	0.044337	0.99947	0.091506	0.21481	0.0472	0.49548
ESAM	-0.32422	0.99947	0.40015	0.94781	-0.23629	0.9675
ESRP2	-1.0021	0.99947	-3.8161	1.2756e-05	-6.0884	8.457e-13
ESRRB	-0.21654	0.99947	0.21079	0.98245	-1.4461	0.19496
ETV3L	0.1194	0.99947	0.62128	0.47154	0.19402	0.84715
EXOC3L4	0.093398	0.99947	0.089257	0.81263	0.023207	0.97521
EXOSC6	-0.12518	0.99947	-2.1042	0.24444	-4.3702	0.00030955
EXTL2	0.23855	0.99947	1.3996	0.54408	1.0879	0.52131
F11	0.40522	0.99947	1.7956	0.20207	-0.13336	0.9913
FAM110C	0.81893	0.99947	1.539	0.92657	2.2413	0.74624
FAM13B	0.63947	0.99947	-0.018502	0.9937	-1.1945	0.50919
FAM179A	-0.66062	0.99947	-0.58437	0.72253	-0.92329	0.31255
FAM189B	0.69839	0.99947	1.1212	0.41025	-0.47747	0.72549
FAM196B	-0.47739	0.99947	-0.38017	0.92362	-2.131	0.040522
FAM220A	0.031371	0.99947	-0.43475	0.86851	4.908	1.814e-08
FAM222B	-0.26387	0.99947	0.94894	0.47701	-0.89651	0.49588
FAM25G	-1.1635	0.99947	-2.2341	0.86198	-3.5529	0.52905
FAM98A	0.22861	0.99947	0.79057	0.61972	-2.0101	0.01788
FBN3	0.12656	0.99947	0.174	0.49164	0.13701	0.47509
FBXL6	0.16064	0.99947	0.18583	0.37785	0.13147	0.44909
FBXL7	0.020816	0.99947	0.25557	0.92362	1.3627	0.04287
FBXO42	0.061114	0.99947	-0.39003	0.90912	-4.7048	3.7862e-07
FCER1A	0.15892	0.99947	-1.4502	0.11993	-4.2749	5.095e-09
FGFBP1	-1.2568	0.99947	-2.0022	0.83603	-5.8314	0.1785
FGFR1OP	-0.97452	0.99947	-1.8473	0.16728	-3.4021	0.00068004
FGL2	0.086699	0.99947	0.87527	0.65196	1.5664	0.14712
FIBIN	0.52241	0.99947	-0.67652	0.68947	0.2057	0.93445
FLNC	0.070382	0.99947	0.11595	0.30285	0.020548	0.92239
FOXN1	0.63098	0.99947	-0.69885	0.65196	-1.0062	0.27669
FOXO1	-0.39555	0.99947	-1.6548	0.072013	-5.0928	2.723e-12
FRAT1	-0.057978	0.99947	0.17392	0.98884	0.22581	0.93954
FRMD1	0.010795	0.99947	0.11224	0.75625	0.22483	0.17749
FRMD4A	-0.91557	0.99947	-2.0165	0.087383	-0.37417	0.83908
GAB4	-0.90707	0.99947	-0.57111	0.81365	-1.0292	0.35612
GAGE1	-0.42954	0.99947	-0.61812	0.59016	-0.84006	0.22963
GAGE12B	-0.049374	0.99947	0.031627	0.98997	-1.4684	0.062353
GAGE12C	-0.32691	0.99947	-0.43894	0.70163	-0.97603	0.079631
GAGE12D	-0.28924	0.99947	-0.55444	0.64624	-1.1207	0.076618
GAGE12E	-0.34329	0.99947	-0.52959	0.61741	-1.0949	0.054739
GAGE12F	-0.31514	0.99947	-0.60811	0.59016	-1.058	0.10035
GAGE12G	-0.24404	0.99947	-0.58225	0.62121	-1.2018	0.059405
GAGE12I	-0.23088	0.99947	-0.56343	0.59999	-1.0927	0.06608
GAGE12J	0.50936	0.99947	-0.14083	0.98245	-1.0407	0.13654
GAGE13	-0.30331	0.99947	-0.59718	0.57636	-1.2137	0.038688
GAGE2B	-0.36951	0.99947	-0.56752	0.66737	-1.2198	0.069432
GAGE2C	-0.31461	0.99947	-0.57197	0.59999	-0.86385	0.1797
GAGE2D	-0.40095	0.99947	-0.53128	0.64971	-0.95713	0.13268
GAGE2E	-0.34836	0.99947	-0.43785	0.74346	-0.95424	0.12942
GAGE5	-0.0054112	0.99947	0.080942	0.98997	-1.5756	0.049655
GAGE6	0.034583	0.99947	0.072336	0.98997	-1.5768	0.048374
GAGE7	0.025284	0.99947	0.11473	0.98997	-1.5431	0.069595
GAS2L3	-0.4759	0.99947	-5.2113	9.6197e-11	-0.65451	0.56071
GAST	0.37518	0.99947	0.5921	0.78283	-1.5795	0.099666
GFRA4	0.049757	0.99947	0.21453	0.40862	0.14861	0.48775
GGA3	-0.45435	0.99947	-0.23029	0.94063	-3.526	5.9411e-08
GHDC	0.82551	0.99947	0.046139	0.98997	-5.0456	1.2397e-05
GJC1	0.27435	0.99947	-0.28773	0.92657	-0.89143	0.41594
GLYATL1	-0.33028	0.99947	-1.3838	0.35313	-1.6126	0.13654
GM2A	-0.62483	0.99947	-3.6313	0.0036298	-2.1981	0.062713
GNB1L	-0.08448	0.99947	-1.4168	0.48622	-6.08	3.2482e-08
GORASP1	0.63675	0.99947	2.678	0.023446	4.8275	8.4647e-07
GPATCH2	0.89981	0.99947	0.044223	0.9937	1.9584	0.56793
GPR82	0.5196	0.99947	1.0693	0.92657	-3.7814	0.32972
GPR98	0.016126	0.99947	-0.37662	0.98884	0.78312	0.84683
GPRASP2	-0.019044	0.99947	0.22083	0.96978	-2.3384	0.0042233
GRHL1	0.84146	0.99947	-0.74221	0.78776	-5.2739	7.8649e-08
GRIN2C	-0.27088	0.99947	-1.21	0.88477	-4.4843	0.11279
GRPR	-0.40462	0.99947	0.054916	0.98997	-0.78448	0.2798
GRTP1	0.18773	0.99947	-0.71105	0.83603	-4.3913	0.00018631
GSTA2	1.0318	0.99947	0.79492	0.83603	1.009	0.59373
GTPBP5	-0.067106	0.99947	0.97172	0.6037	0.45261	0.7851
GTSE1	0.020138	0.99947	0.057199	0.80387	0.021934	0.92992
GUCA2A	-0.35483	0.99947	-0.49062	0.77217	-1.4102	0.046345
GUCY1A3	0.026224	0.99947	0.058074	0.54408	0.02154	0.82585
GXYLT1	0.0047145	0.99947	0.041503	0.96897	0.24036	0.15417
GYG1	-0.38784	0.99947	0.14374	0.98997	-5.5137	4.215e-08
HEATR2	0.69038	0.99947	0.1744	0.98245	-0.46903	0.748
HEPH	0.20683	0.99947	-0.43068	0.8409	-1.8375	0.019956
HERC4	0.11155	0.99947	-0.21954	0.93898	-3.6793	3.7799e-08
HIPK2	0.088145	0.99947	0.24261	0.40243	0.14635	0.55507
HIST1H2AJ	0.063161	0.99947	0.12077	0.6507	0.031436	0.93445
HIST1H3J	-0.12169	0.99947	-1.3582	0.27424	-0.2746	0.92319
HLA-DPB1	-0.21103	0.99947	-0.90572	0.71845	-3.4856	0.0010986
HMGN2	-0.37428	0.99947	-0.33722	0.92362	-0.36334	0.86554
HMGXB4	-0.65102	0.99947	-2.1927	0.23041	-5.1032	0.00014821
HNRNPCL1	0.5837	0.99947	-0.23853	0.92362	-0.49141	0.55708
HNRNPLL	-0.66967	0.99947	0.36344	0.92362	-3.0533	0.0007731
HOOK3	1.0631	0.99947	-0.061437	0.98997	-1.9658	0.17034
HOXA13	0.023201	0.99947	0.080366	0.18576	0.010805	0.93445
HOXC5	-0.17545	0.99947	0.18319	0.98245	-4.9416	1.4321e-11
HSBP1L1	0.029793	0.99947	0.1296	0.5803	0.14278	0.34672
HSDL1	-0.86358	0.99947	-0.95105	0.39173	-5.3504	1.8914e-15
HSPA1L	-1.2268	0.99947	-0.12195	0.98884	-4.6503	8.4811e-15
HSPBP1	-0.98707	0.99947	-1.4777	0.1209	-5.2077	8.4811e-15
HTR3E	-0.32548	0.99947	-2.6587	0.00264	-2.7766	0.00049847
HYDIN	0.01448	0.99947	0.058658	0.54007	0.031994	0.69453
ICOS	-0.20792	0.99947	-1.3226	0.43225	-5.2541	5.5812e-07
IDH2	-0.20925	0.99947	-0.60153	0.92657	-0.073917	0.99885
IFITM1	0.50212	0.99947	1.834	0.75625	6.7766	0.018579
IFITM2	-0.41091	0.99947	-0.59989	0.79205	0.055986	0.99885
IFNK	-0.31663	0.99947	-0.04757	0.98997	-5.5722	1.2542e-10
IFT20	-0.26114	0.99947	0.20295	0.98997	-0.098675	0.99885
IGFL2	0.20907	0.99947	1.2128	0.6173	1.0712	0.51229
IGSF21	0.045624	0.99947	-0.54157	0.94108	-4.3769	0.01905
IGSF9	0.049527	0.99947	0.11469	0.39763	0.027453	0.89041
IL10RB	0.71022	0.99947	-0.033032	0.98997	-4.5073	7.6855e-13
IL1A	0.025667	0.99947	0.15664	0.51762	0.17227	0.28596
IL36B	-0.14534	0.99947	-1.2779	0.21018	-5.1505	4.6026e-14
IL3RA_X	1.0198	0.99947	1.9957	0.30038	5.6179	0.00010241
IL3RA_Y	1.0204	0.99947	1.7732	0.13209	5.9577	5.1066e-10
IL7	-0.54168	0.99947	-1.043	0.47701	0.55222	0.67636
INPP5K	0.086918	0.99947	0.18701	0.39331	0.064598	0.7851
IRF2BP2	1.006	0.99947	-0.0576	0.98997	-4.2365	0.0012952
ITGA2B	0.53948	0.99947	0.25009	0.98884	-1.3859	0.46419
ITGB8	-0.086599	0.99947	-0.95607	0.59016	-5.593	3.3902e-10
ITLN1	-0.18888	0.99947	-1.329	0.3869	-5.6969	5.095e-09
ITPA	0.74804	0.99947	0.32716	0.98245	-0.86718	0.69539
KAT2A	0.47433	0.99947	-1.758	0.17167	-2.3263	0.026106
KATNB1	0.79098	0.99947	0.35459	0.92362	-0.50357	0.72078
KCND1	0.034908	0.99947	0.42336	0.83428	1.4132	0.047859
KCNK15	-1.0627	0.99947	-1.3367	0.2707	-3.25	4.1352e-05
KCNN1	0.95471	0.99947	5.2646	5.2265e-07	4.4895	7.4598e-06
KDM2B	0.46313	0.99947	0.31664	0.98245	-0.52587	0.85079
KDM3A	-0.21456	0.99947	-1.0488	0.40683	0.2424	0.92133
KIAA0430	0.27653	0.99947	-1.7209	0.36077	-5.2448	6.2086e-05
KIAA1958	-0.4086	0.99947	-4.1134	1.2893e-05	-5.1683	3.5797e-09
KLHL6	0.022784	0.99947	-0.84056	0.67294	0.62334	0.65294
KLRC4-KLRK1	0.26133	0.99947	-0.11935	0.98997	-0.088335	0.99868
KMT2A	0.97466	0.99947	-0.38025	0.98997	-3.5546	0.20619
KNDC1	0.0057382	0.99947	0.016694	0.98997	0.16297	0.14852
KRT27	-0.19461	0.99947	0.96233	0.51482	-4.2626	6.0979e-08
KRT6A	-0.36383	0.99947	-1.0712	0.47701	-5.6778	3.4202e-09
KRTAP10-10	0.17968	0.99947	1.4308	0.71399	1.2734	0.59834
KRTAP13-3	0.040403	0.99947	0.23426	0.26258	0.07961	0.72078
KRTAP7-1	-0.79606	0.99947	-0.73499	0.77217	-5.2428	1.7761e-06
L1CAM	0.037481	0.99947	0.13612	0.2979	0.052121	0.70634
LAMB4	0.049597	0.99947	0.73601	0.6307	3.9463	1.5643e-07
LAMTOR2	-0.24478	0.99947	-2.4638	0.0014675	-6.0016	1.1268e-17
LAPTM4B	0.30706	0.99947	0.88229	0.98997	0.090135	0.99885
LAT2	-0.017129	0.99947	0.00041092	0.99947	-0.10183	0.9913
LCE1C	-0.5157	0.99947	-1.8784	0.065862	-2.7706	0.0054141
LIMCH1	0.72395	0.99947	1.0494	0.9166	-0.33579	0.9913
LOC100129480	0.10162	0.99947	0.44497	0.83603	0.80562	0.39845
LOC100130370	-0.62977	0.99947	-4.1359	0.062533	-3.0743	0.14181
LOC147646	-0.7075	0.99947	0.73532	0.71845	-0.068336	0.99885
LOC441155	1.1228	0.99947	-0.24689	0.98245	-0.33785	0.90339
LOC649330	0.46964	0.99947	-0.18709	0.94225	-0.50616	0.51889
LONP2	0.024183	0.99947	0.026334	0.88477	0.0056578	0.99885
LRRC8E	0.82557	0.99947	-0.4479	0.90407	-0.29076	0.9111
LRRIQ4	-0.30443	0.99947	-0.69318	0.75397	-0.87634	0.46419
LSS	-0.33147	0.99947	-1.9896	0.021288	-5.6425	9.7168e-12
LTC4S	-0.73623	0.99947	-1.5577	0.26443	0.58297	0.71152
LYAR	0.034025	0.99947	0.082996	0.67256	0.13784	0.18648
MAGEA2	1.0833	0.99947	1.0087	0.86456	0.17589	0.99885
MAGEA2B	0.53939	0.99947	0.62694	0.87224	-2.0954	0.13498
MAGEH1	-0.58668	0.99947	-3.4782	5.938e-06	-1.9845	0.0080786
MAP3K9	-0.50871	0.99947	0.25793	0.94225	-2.3405	0.0039822
MAST2	-0.68316	0.99947	-3.6236	5.1531e-05	4.4376	4.948e-08
MB	0.11288	0.99947	0.24539	0.39331	0.16783	0.48146
MBNL2	-0.33568	0.99947	-2.388	0.0023383	-3.6919	1.484e-06
MCC	-0.5218	0.99947	-1.7132	0.04725	-4.7754	1.6577e-12
MCF2	0.58988	0.99947	0.74676	0.83603	0.44077	0.87575
MCM9	0.11774	0.99947	0.79171	0.54408	-3.3388	3.03e-06
MCU	0.34763	0.99947	0.71543	0.71475	-0.88812	0.45836
MDM1	0.29738	0.99947	1.3619	0.26326	0.57887	0.65235
ME1	-0.6301	0.99947	0.19008	0.98997	-0.24137	0.97869
MEFV	-0.57471	0.99947	-0.025247	0.98997	-0.76478	0.48775
MFAP4	-0.29672	0.99947	-0.85132	0.54408	-5.7812	5.1563e-16
MLF1	0.28748	0.99947	-0.051293	0.98997	-2.5252	0.00055144
MLKL	0.64492	0.99947	1.4202	0.19288	-0.79374	0.44909
MLLT11	-0.25423	0.99947	-1.1974	0.3869	-2.1909	0.011033
MMP17	0.062341	0.99947	0.027549	0.98997	0.00040817	0.99885
MOB3A	0.25804	0.99947	-1.1499	0.5803	-5.1897	1.7332e-06
MOSPD1	0.0051193	0.99947	0.0058726	0.98997	0.0010378	0.99885
MRO	0.49689	0.99947	0.89662	0.96094	-1.1113	0.88042
MRPL2	0.32861	0.99947	1.3842	0.27808	3.1625	0.00043395
MRPL54	0.10255	0.99947	1.6838	0.3186	-0.72771	0.62771
MSH5	0.37711	0.99947	0.69258	0.77048	-0.3092	0.90339
MTHFD1	-0.11907	0.99947	1.4784	0.30352	0.13042	0.9913
MYNN	-0.1827	0.99947	-0.12798	0.98997	-2.2548	0.19939
MYT1L	0.042352	0.99947	0.13168	0.83428	0.28878	0.24823
NACC2	0.051589	0.99947	0.11848	0.7578	0.2367	0.18061
NCMAP	0.50505	0.99947	-0.12671	0.98997	0.81371	0.70992
NCOA1	1.0689	0.99947	-0.18275	0.98997	-4.5264	3.3831e-05
NCOA7	-0.47619	0.99947	-0.45644	0.83693	-1.4775	0.095889
NDN	0.12641	0.99947	-0.51019	0.98245	-1.8266	0.60584
NDUFA1	0.99169	0.99947	1.1265	0.76439	0.31982	0.94553
NDUFA6	1.0058	0.99947	-3.0023	0.015336	0.47044	0.81149
NDUFS3	0.054398	0.99947	0.09702	0.40862	0.086327	0.34007
NEB	-0.51565	0.99947	-0.2761	0.92638	0.22884	0.89819
NEDD8-MDP1	0.067611	0.99947	-0.21575	0.97295	-0.91358	0.43673
NEU1	0.031909	0.99947	-0.035667	0.98997	-4.4999	3.4697e-06
NEUROG3	-0.54644	0.99947	-1.4288	0.51242	-4.5978	0.0010792
NFE2L3	-0.82691	0.99947	-3.7819	0.00031856	0.32771	0.89819
NICN1	-0.73826	0.99947	-0.78327	0.92638	-2.6562	0.28761
NLRP5	0.10232	0.99947	-0.060027	0.98997	0.24457	0.90339
NME3	0.10519	0.99947	-0.26523	0.92362	-0.15034	0.94535
NME5	-0.20714	0.99947	-0.26443	0.98245	-4.9846	2.5573e-05
NME9	-0.87761	0.99947	-1.7421	0.24336	-3.4914	0.0004713
NMRK2	-0.35659	0.99947	-0.15363	0.98997	-4.5358	1.1e-07
NOTCH2	-1.3943	0.99947	-0.45093	0.86166	-0.76089	0.49548
NPB	0.48022	0.99947	0.22918	0.98997	-1.2467	0.48119
NR1I2	0.016504	0.99947	0.90954	0.83603	1.3665	0.49956
NRTN	0.44497	0.99947	-0.63072	0.69119	-4.4481	8.1822e-10
NRXN1	-0.16245	0.99947	0.50397	0.89779	-4.5706	0.00035436
NTRK3	0.40075	0.99947	0.51456	0.77911	-0.64354	0.50592
NTSR2	-0.10188	0.99947	-1.3763	0.26326	-1.7929	0.046345
NUAK2	-0.66796	0.99947	-3.6026	2.8859e-05	0.038728	0.99885
NUP210	-1.0852	0.99947	-1.017	0.58129	-0.88258	0.50919
NUTM2F	0.19748	0.99947	-0.56307	0.83603	-0.80292	0.53657
NUTMF	0.1667	0.99947	-0.48661	0.89784	-0.68287	0.66114
NXF2	-0.7058	0.99947	-2.2418	0.14487	-5.1685	6.9864e-06
NXF2B	-0.66059	0.99947	-2.1586	0.25183	-4.8335	0.00030505
NYAP2	0.68417	0.99947	1.0107	0.81365	0.38706	0.93445
OAS3	0.8032	0.99947	-0.23556	0.94225	-4.0529	7.3868e-08
OMD	-1.0286	0.99947	-0.87399	0.62347	-1.7438	0.066048
OR10A7	-0.22837	0.99947	-0.51204	0.83603	-0.8856	0.48146
OR10H1	1.1039	0.99947	-0.16874	0.98245	-4.1617	8.4407e-08
OR10K2	0.07009	0.99947	-1.9555	0.018975	-4.2752	5.2961e-09
OR11H12	0.01924	0.99947	0.017878	0.98997	0.0017077	0.99885
OR1E1	-0.44046	0.99947	-6.5292	1.1699e-20	-5.2772	3.961e-13
OR2A42	-0.53652	0.99947	-0.65904	0.75737	3.6255	4.5101e-05
OR2K2	0.086477	0.99947	0.82248	0.6037	1.6472	0.053121
OR2S2	0.12583	0.99947	0.21848	0.39331	0.15797	0.45093
OR52D1	-0.14637	0.99947	-1.2756	0.33326	-5.8954	2.8229e-11
OSCP1	0.43371	0.99947	0.28299	0.98997	-4.4169	0.090098
OSTC	0.49966	0.99947	-2.1529	0.058137	-3.5443	0.00066255
OTUB1	-0.47706	0.99947	-1.3039	0.22187	-4.6826	6.039e-10
P2RX4	0.18108	0.99947	0.64513	0.92362	-0.9456	0.70639
PADI1	-0.5622	0.99947	-2.2523	0.076363	-6.7096	1.464e-12
PALLD	-0.49706	0.99947	-1.4419	0.28585	-5.305	4.215e-08
PALM2	-0.82918	0.99947	-2.4641	0.098656	-5.8713	8.5832e-08
PALM2-AKAP2	-0.81381	0.99947	-2.6009	0.0625	-6.1609	8.4063e-09
PALS2	0.044682	0.99947	0.44495	0.78627	-6.1008	3.8052e-24
PAPPA	-0.38222	0.99947	0.39464	0.92362	-0.55056	0.72078
PARP14	1.0874	0.99947	0.5434	0.83603	-1.3232	0.19702
PARVB	0.34676	0.99947	0.43582	0.8573	-1.9368	0.032891
PCDHA11	0.43104	0.99947	-0.041201	0.98997	-2.2903	0.0090745
PCDHA12	-0.48218	0.99947	0.19288	0.98245	-0.96153	0.38806
PCDHA5	-0.1364	0.99947	-0.23087	0.92657	-2.7307	9.7635e-05
PCDHA7	-0.76269	0.99947	-0.47271	0.81613	-0.9466	0.32061
PCDHAC1	-0.045276	0.99947	-1.5501	0.14957	-2.7556	0.0011196
PCDHB14	-0.42146	0.99947	-5.0736	3.351e-10	-3.4022	1.5211e-05
PCDHGA9	0.33828	0.99947	0.18439	0.98997	-4.1727	0.06608
PCDHGB5	0.54139	0.99947	0.31399	0.95374	-3.8914	0.00035619
PCDHGB6	-0.14044	0.99947	0.78355	0.68739	0.3377	0.84779
PCDHGB7	-0.73102	0.99947	-0.3731	0.86851	-0.059101	0.99885
PDCD1LG2	-0.69273	0.99947	0.19837	0.98884	-5.2167	6.1128e-05
PDGFRL	-0.53842	0.99947	-0.38656	0.90216	-1.7634	0.053121
PDHX	1.0267	0.99947	2.5425	0.5803	5.6857	0.020275
PFN3	-0.8598	0.99947	0.51915	0.92362	0.5529	0.7971
PGA3	-0.86042	0.99947	-1.4095	0.20207	-3.9766	4.6992e-07
PGA4	-0.90685	0.99947	-1.2822	0.39924	-4.6023	1.299e-06
PHACTR2	0.044865	0.99947	0.056104	0.69277	0.0069541	0.99868
PI4KB	0.37173	0.99947	-0.84343	0.69119	-2.2141	0.032891
PITPNA	-0.56919	0.99947	0.43874	0.87433	0.81714	0.48664
PITPNC1	-0.061003	0.99947	-0.23067	0.98069	0.17614	0.97681
PIWIL4	-0.26808	0.99947	-0.84866	0.8573	1.0754	0.63438
PLA2G4E	0.17406	0.99947	0.13278	0.70609	0.1215	0.57836
PLAC1	-0.93644	0.99947	-2.579	0.0063322	-3.789	3.296e-06
PLCG2	0.031216	0.99947	0.019075	0.92657	0.0029871	0.99885
PLEKHS1	-0.11123	0.99947	0.51031	0.92362	1.2294	0.48645
PLIN3	-0.1444	0.99947	-0.11833	0.98997	0.38256	0.88042
PLXNA2	0.11655	0.99947	0.49353	0.92657	0.46523	0.88042
PM20D1	0.030094	0.99947	-0.20947	0.9855	-3.6593	0.0023041
PNKD	-0.9785	0.99947	0.10627	0.98997	-1.7401	0.086077
PNLIP	-0.85935	0.99947	1.063	0.47154	-0.1902	0.94553
POLR2G	-0.069127	0.99947	-0.93929	0.83603	0.6803	0.83546
POTEJ	0.15526	0.99947	-1.0073	0.34824	-1.5419	0.039254
PPIAL4A	0.067537	0.99947	0.067528	0.98997	-3.9092	5.1115e-10
PPIAL4B	-0.08165	0.99947	-0.097372	0.98997	-2.9579	0.0001707
PPIAL4C	-0.036244	0.99947	-0.15673	0.98033	-3.4204	3.9693e-08
PPIAL4D	-0.72883	0.99947	-1.5592	0.77048	-6.5061	0.013798
PPM1B	-0.49558	0.99947	-1.9403	0.26258	-3.8832	0.0016433
PPP1R13L	0.05863	0.99947	-1.5346	0.18576	-6.0779	1.4987e-15
PPP1R14A	-0.46887	0.99947	0.10737	0.98997	-2.2864	0.0083089
PPP1R1A	1.0274	0.99947	-0.89511	0.57636	-1.1323	0.29847
PPP2R2C	0.13858	0.99947	1.0013	0.54007	1.8297	0.061102
PPP2R3A	-0.67766	0.99947	-0.98131	0.61566	-0.38236	0.84545
PPP2R4	0.31209	0.99947	-0.28411	0.97266	-5.1357	8.2184e-06
PRELID2	-0.32941	0.99947	-0.51705	0.83603	-4.6659	7.1174e-06
PRELP	-0.098469	0.99947	-1.6222	0.036218	-5.4416	1.1268e-17
PRKACG	0.56091	0.99947	2.6295	0.66234	2.3202	0.55507
PRND	0.090445	0.99947	4.4045	0.98997	63.88	0.034305
PRODH2	0.35911	0.99947	-0.34525	0.87253	-4.8272	5.3056e-15
PRY	-0.45758	0.99947	-1.7196	0.66218	-3.6288	0.068419
PSD	0.79344	0.99947	0.12787	0.98997	-0.51802	0.76616
PSME2	0.073944	0.99947	0.18355	0.46317	0.063102	0.81404
PSPN	0.20862	0.99947	-0.33633	0.92362	-4.3639	3.0798e-07
PTH2R	-0.29037	0.99947	0.71763	0.65196	-4.374	2.4277e-07
PTPRD	0.8966	0.99947	0.36208	0.86166	-4.1114	1.3427e-10
RAB11FIP1	-0.019458	0.99947	-0.38851	0.92657	-6.1328	5.095e-09
RAB2B	-0.26217	0.99947	-1.5737	0.20636	1.0626	0.35667
RAB31	0.50354	0.99947	0.56943	0.71475	-1.1892	0.12484
RAD51C	-0.56422	0.99947	-1.2425	0.49805	-5.2181	1.2204e-07
RANGRF	0.040541	0.99947	0.079756	0.77315	0.086523	0.57516
RASGEF1B	0.49279	0.99947	1.1491	0.98997	2.2841	0.98303
RASGRP3	-0.34528	0.99947	-0.53863	0.85128	-4.6139	4.3833e-07
RASGRP4	0.58651	0.99947	0.28715	0.97992	-4.609	4.3839e-05
RBM44	-0.58738	0.99947	-0.69431	0.64581	-0.59381	0.56059
RBMS3	0.91538	0.99947	0.14984	0.98997	-0.83691	0.61086
RBP5	1.0285	0.99947	0.70046	0.71976	0.14328	0.97681
RECQL	0.18737	0.99947	-0.61634	0.81263	0.11407	0.99344
REST	0.15272	0.99947	0.61326	0.78283	0.23857	0.92239
RFC4	0.80789	0.99947	0.25739	0.98245	-2.3248	0.093299
RFPL2	-0.24507	0.99947	-0.22018	0.97903	-1.2215	0.22352
RFPL3	-0.34912	0.99947	-0.07818	0.98997	-5.2736	1.3111e-10
RFX5	0.54968	0.99947	0.8072	0.83603	0.64909	0.7851
RFX6	0.0073947	0.99947	0.060925	0.6048	0.089128	0.19506
RGS14	-0.41742	0.99947	0.17755	0.98997	0.18546	0.98649
RGS9BP	-0.42423	0.99947	-0.87164	0.54615	-5.2543	6.4898e-12
RLN1	-1.7103	0.99947	-0.75754	0.72258	-2.1449	0.062857
RNASE13	0.32988	0.99947	0.43413	0.98997	-1.1516	0.87802
RNF111	0.015605	0.99947	0.018379	0.98997	0.0031562	0.99885
RNF208	-0.71528	0.99947	-1.1153	0.23041	-0.62547	0.46236
RNFT1	-0.14152	0.99947	0.28371	0.87746	-5.1947	7.1379e-23
RNFT2	0.1351	0.99947	0.1498	0.80507	0.2975	0.2637
RPGR	-0.011846	0.99947	-0.18564	0.98245	-0.020058	0.99885
RPL36AL	-0.3778	0.99947	-0.75065	0.59016	-5.2572	1.7468e-11
RPN2	0.22129	0.99947	0.8414	0.71845	5.2175	9.5226e-07
RPP40	-0.86848	0.99947	-1.2026	0.53936	-3.3037	0.0051702
RPS19BP1	-0.24807	0.99947	0.60098	0.77048	-0.0085798	0.99885
RSPH3	-0.30001	0.99947	1.6482	0.5803	0.71966	0.79159
RSU1	-0.16238	0.99947	-0.19323	0.98997	-5.0454	0.013334
RTTN	-0.57182	0.99947	-4.4616	7.9658e-11	-5.2838	4.428e-16
SAMD1	-0.6698	0.99947	0.50648	0.98245	-0.79324	0.86815
SAMD7	0.0032652	0.99947	0.0024266	0.99021	0.00011639	0.99885
SCAF8	0.013157	0.99947	0.0099193	0.98997	0.00012479	0.99885
SCAMP1	0.40008	0.99947	0.78411	0.75402	0.84726	0.55507
SCARA3	-0.051382	0.99947	-5.7205	2.4913e-09	0.47322	0.81149
SCARB1	0.20365	0.99947	-0.0044936	0.99772	-1.7664	0.15763
SCGB1C1	-0.27121	0.99947	0.2456	0.98012	-3.411	0.000718
SEC23B	0.013538	0.99947	0.036647	0.94225	0.0019097	0.99885
SECTM1	0.093756	0.99947	-0.027349	0.98997	-1.8502	0.047859
SELT	0.75167	0.99947	0.80312	0.94225	-1.1603	0.79703
SEMA6A	-0.43937	0.99947	-1.3716	0.34824	-5.3204	7.9888e-08
SEPP1	0.0079106	0.99947	0.016973	0.94225	0.011384	0.94701
SERPINA6	0.14759	0.99947	0.16711	0.98245	-0.33516	0.79703
SERPINB1	-0.16763	0.99947	-0.89641	0.5803	-2.8749	0.00038652
SERPINC1	0.55983	0.99947	2.4666	0.5803	0.89973	0.84798
SERPINE3	-0.25543	0.99947	0.25522	0.97435	-1.4427	0.22339
SERPINF1	-0.11656	0.99947	0.46807	0.86166	-1.0214	0.33931
SETBP1	0.216	0.99947	0.49049	0.77048	-1.5811	0.018949
SETD5	0.68317	0.99947	-0.47026	0.87746	-1.514	0.14503
SEZ6	-1.3809	0.99947	-0.70109	0.71976	-1.5266	0.12075
SGSH	-0.13394	0.99947	-1.5325	0.1535	-2.483	0.0049643
SH3BP2	-0.70484	0.99947	0.56699	0.77217	-0.52513	0.65066
SH3BP4	-0.12114	0.99947	0.077928	0.98997	-4.2665	5.6229e-10
SH3D19	0.040995	0.99947	0.006331	0.98997	0.00010103	0.99885
SH3PXD2A	0.024081	0.99947	0.08275	0.49164	0.048792	0.62825
SHISA3	-0.69898	0.99947	-3.3009	0.027445	-4.7983	0.00030301
SHROOM2	-0.21782	0.99947	-2.0808	0.032522	-2.7854	0.00097513
SIGLEC10	0.012551	0.99947	0.047894	0.76781	0.10925	0.12182
SKIDA1	-0.66541	0.99947	-0.95584	0.55156	-5.2301	2.8927e-09
SLC11A2	0.8497	0.99947	1.3021	0.49805	-5.3095	1.7336e-07
SLC12A6	0.026954	0.99947	-3.0738	0.0053756	-5.3712	3.9693e-08
SLC13A2	-0.59942	0.99947	0.0089597	0.9937	-1.7403	0.047553
SLC22A5	-1.3889	0.99947	0.40518	0.92362	1.134	0.43193
SLC25A35	-0.528	0.99947	-1.3609	0.21481	-2.7759	0.00028217
SLC25A47	-0.91483	0.99947	-1.373	0.30629	0.057399	0.99885
SLC2A11	-0.005587	0.99947	-0.11485	0.98997	5.328	3.5703e-06
SLC30A6	0.26809	0.99947	-0.66321	0.59174	-5.078	4.6637e-16
SLC34A2	0.16027	0.99947	1.7732	0.98997	2.6028	0.95542
SLC4A11	-0.093772	0.99947	-0.51889	0.90836	-2.052	0.10342
SLC6A3	-0.76435	0.99947	-0.50822	0.88477	-0.65462	0.68965
SLC6A5	0.033702	0.99947	0.024243	0.98997	0.00025754	0.99885
SLC9A7	0.51074	0.99947	-0.431	0.87253	-1.5805	0.091675
SLIT1	0.88376	0.99947	-1.2098	0.34824	-0.051972	0.99885
SLITRK1	-0.35037	0.99947	-0.92898	0.64763	-0.10922	0.99885
SMIM7	-0.71068	0.99947	-1.9168	0.0594	-5.3425	6.3497e-09
SMPD1	0.98307	0.99947	0.5586	0.92362	-3.7851	0.034305
SMURF1	-0.52063	0.99947	-2.597	0.0065121	-4.9959	5.4491e-09
SNRNP70	0.15018	0.99947	-2.0304	0.01598	-3.733	1.0622e-07
SNURF	-0.44849	0.99947	-1.0835	0.27808	-4.3028	2.3653e-07
SNX25	-0.22906	0.99947	0.31909	0.98997	1.3544	0.91464
SOGA2	-1.1736	0.99947	-5.0218	1.0757e-07	-3.9862	8.1652e-06
SP100	0.27602	0.99947	1.1264	0.23041	-4.2866	2.1015e-12
SPANXA1	-0.26885	0.99947	0.32697	0.98245	-0.95441	0.71056
SPANXC	-0.2468	0.99947	0.27342	0.93723	0.15882	0.96413
SPATA20	-0.69861	0.99947	-0.95779	0.87176	-2.8094	0.18428
SPATA9	0.71405	0.99947	0.16498	0.98245	-2.0642	0.0077026
SPESP1	0.031117	0.99947	-0.76657	0.69119	-1.7782	0.067646
SPIB	-0.48806	0.99947	-0.96949	0.46317	-0.96618	0.32059
SPINK5	0.97952	0.99947	2.8647	0.98245	1.9137	0.9913
SPOPL	-0.35035	0.99947	-3.0259	0.0045699	-3.9922	1.8238e-05
SPRY2	0.29603	0.99947	0.67203	0.83315	-0.92307	0.52409
SPRY3_X	-0.44027	0.99947	-1.7433	0.15761	-1.4152	0.18061
SPRY3_Y	-0.44241	0.99947	-1.5302	0.2569	-0.93635	0.44781
SRCRB4D	-0.1953	0.99947	-0.81501	0.84328	-4.1689	0.011612
SRGAP2	-1.2846	0.99947	-6.3269	5.0483e-06	-5.4676	3.2497e-05
SSPN	0.025941	0.99947	0.12976	0.50996	0.11172	0.44022
SSX2B	0.56743	0.99947	0.64724	0.79864	0.61068	0.72078
ST6GALNAC3	1.2607	0.99947	0.10854	0.98997	-3.8717	0.053395
STAC	-0.15733	0.99947	-0.95177	0.77217	0.73755	0.72549
STARD3NL	-0.37394	0.99947	2.6045	0.020946	0.77239	0.58634
STC2	-0.038075	0.99947	-0.17011	0.98997	-2.3154	0.039476
STK40	-0.25215	0.99947	-0.051547	0.98997	-1.6981	0.095734
STMN3	0.29291	0.99947	1.3301	0.52247	-1.3363	0.35667
STOX1	-0.67025	0.99947	-0.088157	0.98997	4.2174	0.00049847
STRADA	0.18762	0.99947	-0.5367	0.90384	-1.717	0.19613
SULT1E1	-0.41204	0.99947	-5.7561	1.1885e-09	-5.2914	4.0168e-09
SUSD5	0.23116	0.99947	1.3889	0.47921	1.2179	0.40438
SYNE1	0.81941	0.99947	-0.47288	0.8573	-5.7521	1.4321e-11
TAF1C	-0.58502	0.99947	-0.3789	0.92362	-0.2675	0.92766
TAF1L	-0.7701	0.99947	-0.54699	0.77781	-0.97019	0.30597
TAS2R4	-0.71287	0.99947	-1.5687	0.55822	-4.2746	0.0082596
TAS2R9	0.031828	0.99947	0.080909	0.48824	0.10296	0.17217
TERF2IP	0.29186	0.99947	-0.34824	0.92362	-4.2871	9.6609e-08
THADA	-1.4049	0.99947	-4.9088	0.021924	-3.5645	0.081402
THAP6	-0.27841	0.99947	-2.057	0.0038586	-3.968	1.7951e-10
THNSL1	-0.89206	0.99947	-0.6686	0.75397	-1.9982	0.025041
TIE1	-0.062768	0.99947	0.30586	0.90697	0.025754	0.99885
TIGD7	0.031532	0.99947	0.037647	0.92302	0.011208	0.9913
TIMM17A	0.018878	0.99947	0.072136	0.39173	0.076396	0.20238
TMEM139	-0.0088336	0.99947	-2.3205	0.13594	-6.9962	2.5385e-10
TMEM183A	0.23033	0.99947	0.32563	0.90384	-4.7913	3.052e-10
TMEM183B	0.28607	0.99947	0.29678	0.92362	-5.7357	5.8324e-15
TMEM186	-0.2238	0.99947	-0.98289	0.68834	-3.8479	0.00052492
TMEM2	0.18473	0.99947	-1.3844	0.33145	-2.2917	0.01892
TMEM240	0.79643	0.99947	1.8573	0.75397	2.0082	0.53805
TMEM30A	0.019812	0.99947	0.10893	0.59999	0.15124	0.21979
TMPRSS11F	0.024346	0.99947	0.041126	0.65196	0.04104	0.48374
TNFRSF17	-1.8284	0.99947	-0.37018	0.93865	1.6706	0.22352
TNNT1	-0.36127	0.99947	0.37024	0.98997	-0.48581	0.9913
TOB1	-0.54026	0.99947	-0.36788	0.91165	0.24668	0.9254
TOB2	-0.79354	0.99947	-0.41375	0.86851	0.82163	0.46419
TOMM6	0.57905	0.99947	1.2317	0.49969	-0.15665	0.98681
TOX2	0.091745	0.99947	-1.5855	0.41884	-4.5225	0.00036334
TP53BP2	0.034274	0.99947	0.064831	0.31893	0.034223	0.56632
TP63	-0.74511	0.99947	-1.6224	0.30867	-2.4681	0.045172
TREM1	-0.26511	0.99947	0.17897	0.98245	0.69173	0.51889
TRIM27	-0.36591	0.99947	-0.22961	0.98997	-0.53552	0.82585
TRIM33	0.58333	0.99947	1.1017	0.29048	-0.079674	0.99773
TRIM71	-0.42404	0.99947	-0.74929	0.67294	-4.7372	9.8347e-10
TRMT2B	0.40642	0.99947	1.213	0.2979	5.0614	9.7168e-12
TRMT61A	-0.58366	0.99947	0.49798	0.8573	-2.7262	0.0021359
TSNAX	-0.12436	0.99947	0.48986	0.83603	-4.6257	2.8417e-09
TSTD2	-0.30999	0.99947	-0.41441	0.87253	-2.3675	0.0039437
TTC26	0.70553	0.99947	0.34497	0.94225	-0.79588	0.664
TXNDC16	0.049905	0.99947	0.003744	0.9937	0.002785	0.99885
TYR	0.39944	0.99947	1.8362	0.78283	1.9508	0.59739
TYW1B	0.015547	0.99947	0.22105	0.97295	3.8616	4.2085e-06
U2AF1L4	0.1392	0.99947	1.9904	0.94446	9.7145	0.18191
UBE2L3	-0.42225	0.99947	-1.8189	0.35553	-1.9901	0.20342
UBE2Q1	-0.76902	0.99947	-2.0706	0.082831	-4.1144	1.2141e-05
UBL4A	0.041823	0.99947	-1.4514	0.77217	-4.4603	0.049303
UBXN11	0.80141	0.99947	0.71256	0.80931	-0.078705	0.99885
UGDH	-0.6205	0.99947	-1.4369	0.27808	-2.0203	0.033963
UGT1A1	-0.069556	0.99947	-1.943	0.0083512	-0.41563	0.70112
UGT1A10	-0.11129	0.99947	-0.42311	0.77048	-4.466	3.926e-17
UGT1A3	-0.036448	0.99947	-0.41389	0.78849	-3.4361	5.1066e-10
UGT1A4	-0.1796	0.99947	-0.45915	0.71845	-4.2169	2.4188e-16
UGT1A5	-0.17758	0.99947	-0.47212	0.71463	-3.8361	1.4892e-13
UGT1A6	-0.25475	0.99947	-0.35009	0.83603	-4.2529	8.7868e-16
UGT1A7	-0.087447	0.99947	-0.46333	0.72398	-4.4789	3.1361e-17
UGT1A8	-0.13313	0.99947	-0.46397	0.71674	-4.1203	1.0074e-15
UGT1A9	-0.12513	0.99947	-0.399	0.81365	-4.2047	1.3776e-13
UGT2A1	-1.2346	0.99947	-1.5615	0.26999	-1.2384	0.27669
UGT2A2	-1.2263	0.99947	-1.5601	0.26443	-1.2701	0.25586
UGT2B17	0.049884	0.99947	0.1011	0.52128	0.051331	0.70992
ULK1	-0.66312	0.99947	-0.99503	0.64906	0.039194	0.99885
UQCC2	0.038727	0.99947	-0.14861	0.98997	0.19784	0.94167
USP17L11	-0.40994	0.99947	-0.33023	0.83603	-0.29264	0.74548
USP17L12	0.029013	0.99947	-0.1492	0.9166	0.49917	0.20906
USP17L17	-0.32944	0.99947	-0.34359	0.83603	-0.050952	0.99885
USP17L18	-0.3856	0.99947	-0.30289	0.85863	-0.09678	0.97209
USP17L19	0.062917	0.99947	0.047186	0.98997	0.35098	0.40068
USP17L20	-0.35018	0.99947	-0.392	0.79979	0.031585	0.99885
USP17L21	0.16269	0.99947	-0.086217	0.98245	0.39377	0.40438
USP17L22	-0.29782	0.99947	-0.26968	0.87785	-0.31625	0.71152
USP17L24	0.16257	0.99947	-0.22606	0.90836	-0.30604	0.70152
USP17L25	0.094784	0.99947	-0.038981	0.98997	-0.15929	0.9037
USP17L26	0.079993	0.99947	-0.19603	0.92362	-0.10807	0.94762
USP17L27	0.1546	0.99947	-0.14898	0.95787	-0.07796	0.98649
USP17L28	0.063337	0.99947	-0.26427	0.86456	-0.15227	0.90339
USP17L29	0.10695	0.99947	-0.19418	0.92362	-0.0067939	0.99885
USP17L30	0.17245	0.99947	-0.066243	0.98997	-0.057305	0.99868
VAMP5	0.82608	0.99947	0.41036	0.92362	0.11419	0.99885
VAV2	-0.55028	0.99947	0.21432	0.98245	-3.6173	0.00048395
VIPR2	0.025568	0.99947	0.071336	0.27464	0.056246	0.29027
VSNL1	0.86291	0.99947	1.2216	0.94446	1.0468	0.9254
VWA3A	0.028698	0.99947	0.0054546	0.98997	0.0030774	0.99885
VWA5B2	-0.67606	0.99947	0.21341	0.98245	-0.53319	0.71152
WDFY3	1.2955	0.99947	1.118	0.9166	-0.3453	0.9913
WDR17	-0.51235	0.99947	0.037396	0.99279	0.83095	0.74548
WDR41	0.069154	0.99947	0.21668	0.3869	0.1611	0.43079
WDR92	-0.26912	0.99947	-2.5666	0.021889	-4.9418	2.3553e-06
WIPF3	0.025952	0.99947	-0.23313	0.97041	-0.18781	0.94553
WNT8A	-0.68082	0.99947	-0.79601	0.61566	-6.0932	3.3672e-14
WNT8B	-0.33308	0.99947	-1.4583	0.21481	-4.3303	5.6959e-08
YOD1	-0.41479	0.99947	-1.1933	0.39226	-5.9956	2.563e-10
ZFC3H1	0.63117	0.99947	1.1971	0.51815	-0.13293	0.9913
ZFP2	0.033226	0.99947	-3.0156	0.0032995	-4.8324	1.9261e-08
ZFX	0.38256	0.99947	0.44864	0.85379	0.71442	0.50451
ZFYVE1	-0.087394	0.99947	-0.14684	0.98997	-0.21947	0.93339
ZHX1-C8ORF76	0.69441	0.99947	0.10091	0.98997	-4.7149	1.7601e-09
ZKSCAN8	0.018588	0.99947	0.019748	0.94063	7.469e-05	0.99885
ZMYM6NB	-0.89993	0.99947	-0.12263	0.98997	0.50817	0.78243
ZNF12	0.35579	0.99947	0.2244	0.98245	-0.90195	0.48724
ZNF197	-0.8709	0.99947	-0.8287	0.73076	-1.6028	0.17174
ZNF20	-0.4269	0.99947	-5.2967	2.9248e-07	-5.6511	3.2613e-09
ZNF266	-1.209	0.99947	-0.80077	0.6864	1.0181	0.37818
ZNF30	0.42667	0.99947	0.57398	0.72144	-0.49409	0.63416
ZNF354A	-0.61315	0.99947	-2.049	0.087383	-1.3286	0.23234
ZNF467	-0.72777	0.99947	-2.7203	0.039263	-5.5357	5.7334e-07
ZNF551	0.6237	0.99947	1.2214	0.37979	0.28446	0.89509
ZNF559-ZNF177	-0.43435	0.99947	-1.364	0.19729	-2.8259	7.0382e-05
ZNF564	0.4711	0.99947	-2.1488	0.17006	-6.3056	5.1481e-08
ZNF600	-0.79498	0.99947	-1.4692	0.20667	-5.6975	1.4765e-12
ZNF619	0.12766	0.99947	-0.093151	0.98997	0.0089599	0.99885
ZNF664-FAM101A	-0.020976	0.99947	-1.2899	0.20636	-2.3884	0.00092463
ZNF709	0.065009	0.99947	0.26358	0.66795	0.08233	0.91621
ZNF713	-0.33668	0.99947	-0.13667	0.98245	-5.6625	2.1805e-19
ZNF714	-0.10771	0.99947	-2.062	0.18576	0.61629	0.75914
ZNF782	0.037302	0.99947	0.15815	0.36829	0.1278	0.35824
ZNF830	-0.42224	0.99947	-0.48818	0.86851	-6.0639	5.8421e-10
ZSCAN2	-0.23888	0.99947	0.41715	0.98997	-0.74474	0.94461
hsa-mir-1184-3	-0.60946	0.99947	0.32359	0.95374	1.1073	0.4594
hsa-mir-1200	-0.28632	0.99947	-0.40619	0.89784	-2.6504	0.0042622
hsa-mir-1208	-0.3491	0.99947	0.31064	0.92647	1.4025	0.13934
hsa-mir-122	0.4199	0.99947	1.0671	0.75402	0.38587	0.92133
hsa-mir-1264	0.27052	0.99947	-1.0391	0.59016	-4.0429	0.0002767
hsa-mir-1266	0.034471	0.99947	0.02659	0.85128	0.0060666	0.9913
hsa-mir-1276	0.078936	0.99947	0.18376	0.41896	0.13314	0.47572
hsa-mir-1282	0.63507	0.99947	1.2261	0.20207	-0.33507	0.79431
hsa-mir-1291	-0.52027	0.99947	-0.37354	0.89779	-2.107	0.010376
hsa-mir-1294	0.41464	0.99947	0.12658	0.98997	-0.54767	0.76616
hsa-mir-1307	-0.35475	0.99947	-1.1949	0.5803	-1.8512	0.14066
hsa-mir-133b	0.032694	0.99947	0.054593	0.64906	0.089258	0.17129
hsa-mir-137	0.47235	0.99947	0.9285	0.41396	0.0072259	0.99885
hsa-mir-146a	-0.31131	0.99947	-1.0764	0.92647	-1.9689	0.64871
hsa-mir-148b	-0.80316	0.99947	-1.5119	0.98884	-4.6945	0.72722
hsa-mir-152	0.61551	0.99947	0.18937	0.98245	-0.59312	0.73732
hsa-mir-17	0.025792	0.99947	0.10409	0.23592	0.05024	0.54571
hsa-mir-188	0.02716	0.99947	0.32663	0.98997	-2.2087	0.33003
hsa-mir-192	-0.26238	0.99947	-0.13699	0.98997	-2.4353	0.25534
hsa-mir-200a	-0.38572	0.99947	-0.12187	0.98997	-1.3794	0.22339
hsa-mir-23b	-0.64122	0.99947	-0.7471	0.90697	-1.2664	0.6164
hsa-mir-24-2	0.035514	0.99947	0.082756	0.41896	0.047769	0.59627
hsa-mir-26b	-0.29694	0.99947	-1.3446	0.26326	-2.0331	0.016549
hsa-mir-30e	-1.0587	0.99947	-4.4369	1.3755e-05	0.24101	0.94553
hsa-mir-3116-1	-0.011894	0.99947	-0.46608	0.84061	-1.6638	0.047454
hsa-mir-3116-2	0.022683	0.99947	-0.47039	0.83603	-1.6477	0.047572
hsa-mir-3130-1	1.1065	0.99947	1.7018	0.98997	0.85602	0.99885
hsa-mir-3130-2	1.1442	0.99947	1.7166	0.98866	0.84153	0.99885
hsa-mir-3150a	-0.77817	0.99947	-1.8212	0.041161	-4.0534	8.4492e-09
hsa-mir-3150b	-0.66178	0.99947	-1.5884	0.087383	-4.1836	1.4221e-09
hsa-mir-3152	-0.12848	0.99947	-1.4189	0.26326	-3.7139	5.2054e-05
hsa-mir-3155a	-0.53237	0.99947	-1.2423	0.26021	-1.2409	0.13916
hsa-mir-3155b	-0.45803	0.99947	-1.2616	0.26021	-1.2802	0.13278
hsa-mir-3160-1	-0.79113	0.99947	-1.8156	0.015861	3.4851	4.6477e-08
hsa-mir-3160-2	-0.79001	0.99947	-1.9292	0.0096032	3.206	8.951e-07
hsa-mir-3179-1	-0.31877	0.99947	-1.1769	0.25665	-0.66877	0.48119
hsa-mir-3179-2	-0.5554	0.99947	-1.3477	0.17889	-0.76613	0.4241
hsa-mir-3180-2	-0.49976	0.99947	-1.9476	0.32859	-1.1612	0.50451
hsa-mir-3190	1.4209	0.99947	1.2815	0.27808	1.0154	0.2888
hsa-mir-3191	1.369	0.99947	1.3485	0.26326	1.002	0.31101
hsa-mir-325	-0.2977	0.99947	-0.30273	0.92657	-4.4151	2.0587e-06
hsa-mir-3529	0.42219	0.99947	1.9678	0.028412	-4.9075	6.9189e-11
hsa-mir-3591	0.46697	0.99947	0.96423	0.79584	0.346	0.93445
hsa-mir-3606	0.88909	0.99947	0.77518	0.94225	-5.4537	0.047859
hsa-mir-3650	-0.23648	0.99947	-1.2813	0.20207	-1.2509	0.11015
hsa-mir-3661	-0.26982	0.99947	-1.2952	0.30498	-4.964	8.0412e-10
hsa-mir-3670-1	0.3667	0.99947	2.0644	0.16728	0.83321	0.58362
hsa-mir-3670-2	0.33216	0.99947	1.9373	0.2243	0.80058	0.61753
hsa-mir-3675	0.02705	0.99947	0.20709	0.98997	-2.9575	0.069476
hsa-mir-3677	1.4508	0.99947	2.5304	0.25693	1.6651	0.37164
hsa-mir-3689c	0.0024214	0.99947	-0.80204	0.40766	-4.9304	2.1805e-19
hsa-mir-3689f	-0.95408	0.99947	-6.3812	2.0914e-12	-1.4894	0.14191
hsa-mir-374b	0.059366	0.99947	0.15335	0.98301	-0.55689	0.62463
hsa-mir-374c	0.19239	0.99947	-0.33913	0.92978	-0.38438	0.84798
hsa-mir-378c	0.61311	0.99947	0.82823	0.67096	0.010908	0.99885
hsa-mir-378d-2	-0.66569	0.99947	-2.5972	0.042879	-0.7619	0.64747
hsa-mir-378e	0.073527	0.99947	0.053896	0.78283	0.12311	0.14776
hsa-mir-380	0.047102	0.99947	-1.8091	0.0036298	-5.4437	1.1054e-22
hsa-mir-3910-1	-0.26121	0.99947	-1.635	0.35499	-0.26687	0.94167
hsa-mir-3910-2	-0.36296	0.99947	-1.7968	0.30867	-0.29837	0.93445
hsa-mir-3913-1	-0.27571	0.99947	-2.1075	0.23575	-4.7595	5.7272e-05
hsa-mir-3913-2	-0.24601	0.99947	-2.341	0.071192	-4.9069	5.7334e-07
hsa-mir-3914-1	-0.36337	0.99947	-1.0413	0.65196	-2.2148	0.071087
hsa-mir-3917	0.030722	0.99947	0.07153	0.26443	0.052009	0.33685
hsa-mir-3934	0.22272	0.99947	-0.82589	0.68302	-0.58482	0.69539
hsa-mir-3978	0.50137	0.99947	0.42123	0.83603	-0.8133	0.35119
hsa-mir-412	0.50672	0.99947	0.826	0.71677	0.34545	0.89041
hsa-mir-4260	-0.46009	0.99947	-1.3901	0.60973	-2.3312	0.13101
hsa-mir-4262	0.068237	0.99947	0.10997	0.62367	0.0074947	0.99885
hsa-mir-4268	0.48091	0.99947	0.86057	0.59761	0.92181	0.39044
hsa-mir-4270	0.0041061	0.99947	-3.3953	2.1129e-05	-5.9532	1.9951e-14
hsa-mir-4283-1	-0.44761	0.99947	-0.36768	0.92362	-0.93662	0.44767
hsa-mir-4284	1.1275	0.99947	1.2628	0.98997	-3.4956	0.94854
hsa-mir-4302	0.12002	0.99947	0.20013	0.59347	0.22815	0.34277
hsa-mir-4315-1	0.086009	0.99947	0.97112	0.80387	3.3636	0.06608
hsa-mir-4315-2	-0.0013556	0.99947	0.96572	0.81613	2.8503	0.16791
hsa-mir-4323	-0.13545	0.99947	-0.84512	0.85779	-0.40293	0.9254
hsa-mir-4328	0.030227	0.99947	-0.67487	0.77048	-0.0045036	0.99885
hsa-mir-4463	-0.55686	0.99947	0.2017	0.98997	-1.5222	0.62483
hsa-mir-4490	-0.24516	0.99947	-1.5595	0.16728	-3.9058	1.4151e-06
hsa-mir-4491	0.41835	0.99947	0.82749	0.64581	0.42851	0.7851
hsa-mir-4502	0.87939	0.99947	1.0873	0.37682	1.1285	0.20209
hsa-mir-4540	0.19206	0.99947	-1.3154	0.40834	-2.1661	0.038561
hsa-mir-4663	-0.59449	0.99947	-0.69669	0.71677	-4.0051	7.0489e-06
hsa-mir-4684	0.57176	0.99947	0.74995	0.59425	0.098959	0.9913
hsa-mir-4700	-0.1585	0.99947	-0.30742	0.92647	-0.97861	0.34539
hsa-mir-4708	0.28216	0.99947	0.56438	0.91165	-4.0133	0.0010394
hsa-mir-4709	-0.46118	0.99947	-2.4428	0.0072388	-6.1736	5.3168e-15
hsa-mir-4720	0.66734	0.99947	0.54815	0.80298	-2.1095	0.011698
hsa-mir-4723	0.62951	0.99947	-0.66684	0.64042	-3.23	6.7877e-06
hsa-mir-4743	0.10085	0.99947	-0.16204	0.98997	1.1405	0.54316
hsa-mir-4763	0.058905	0.99947	0.13534	0.57777	0.17213	0.2462
hsa-mir-4797	-0.67335	0.99947	-2.6292	0.19608	-3.743	0.009802
hsa-mir-5002	0.0076755	0.99947	0.0017984	0.9937	0.00035857	0.99885
hsa-mir-500a	0.018737	0.99947	0.095539	0.43972	0.034304	0.79431
hsa-mir-502	-0.18224	0.99947	-0.80553	0.65748	-4.9176	3.5288e-09
hsa-mir-508	0.072406	0.99947	0.44415	0.32859	0.31261	0.41566
hsa-mir-512-1	0.24407	0.99947	0.81171	0.46131	0.15499	0.94167
hsa-mir-512-2	0.25395	0.99947	0.85604	0.41025	0.23516	0.87634
hsa-mir-513a-1	0.060822	0.99947	-0.29215	0.92657	-1.0949	0.2709
hsa-mir-514a-2	0.74249	0.99947	1.1525	0.87746	0.95406	0.83074
hsa-mir-514a-3	0.79136	0.99947	1.2441	0.87746	0.99275	0.84063
hsa-mir-515-1	0.027697	0.99947	0.12169	0.26326	0.066039	0.50451
hsa-mir-515-2	0.027904	0.99947	0.12233	0.26443	0.067768	0.49588
hsa-mir-516b-1	-0.39466	0.99947	-1.3329	0.096866	-4.9678	7.0343e-11
hsa-mir-516b-2	-0.51492	0.99947	-1.9802	0.14182	-4.3202	0.00020634
hsa-mir-518c	0.99815	0.99947	0.895	0.80931	-0.15422	0.99773
hsa-mir-5192	-0.015659	0.99947	-0.35748	0.90697	-2.3792	0.0079103
hsa-mir-524	0.29186	0.99947	-1.5738	0.40766	-0.75119	0.68615
hsa-mir-548e	-0.072387	0.99947	-2.8416	0.032522	-1.1773	0.3863
hsa-mir-548m	0.021389	0.99947	0.069767	0.27808	0.044314	0.43974
hsa-mir-550a-1	0.33852	0.99947	0.16795	0.98997	-1.8054	0.38806
hsa-mir-550a-2	0.28969	0.99947	0.15402	0.98997	-1.7689	0.39982
hsa-mir-550b-1	0.38737	0.99947	0.25379	0.98997	-1.6855	0.44739
hsa-mir-550b-2	0.42531	0.99947	0.17321	0.98997	-1.6863	0.43986
hsa-mir-554	0.14326	0.99947	0.52865	0.92657	-0.51302	0.88042
hsa-mir-5682	0.0010774	0.99947	-0.6914	0.7272	-0.98805	0.38419
hsa-mir-5691	1.2828	0.99947	1.6251	0.52333	0.38436	0.92319
hsa-mir-6071	1.307	0.99947	0.39403	0.92362	-4.5196	1.1174e-05
hsa-mir-6080	0.62261	0.99947	-0.20916	0.95419	-3.3974	5.5033e-07
hsa-mir-6082	0.4617	0.99947	0.35745	0.9166	0.11258	0.9913
hsa-mir-6089-1	-0.27189	0.99947	0.15374	0.98997	0.71785	0.74548
hsa-mir-6089-2	-0.12355	0.99947	0.28089	0.97266	0.82874	0.59482
hsa-mir-642a	0.064832	0.99947	0.10231	0.47733	0.0028812	0.99885
hsa-mir-642b	0.074538	0.99947	0.73878	0.77048	-2.7527	0.021513
hsa-mir-6502	-0.15361	0.99947	0.50313	0.92362	-4.3363	0.0010794
hsa-mir-6511b-2	0.086043	0.99947	-1.8403	0.17167	-4.8863	7.509e-08
hsa-mir-664a	-0.086975	0.99947	0.89036	0.49805	-0.70551	0.50129
hsa-mir-6728	-0.67695	0.99947	-1.2129	0.65196	-2.2066	0.12984
hsa-mir-676	-0.49974	0.99947	-2.3368	0.0018748	-1.0881	0.17623
hsa-mir-6762	0.042303	0.99947	0.14014	0.49969	0.1599	0.24823
hsa-mir-6770-1	-0.0057282	0.99947	1.3408	0.5125	-0.17819	0.98303
hsa-mir-6770-2	-0.078534	0.99947	1.5761	0.3861	0.076135	0.99885
hsa-mir-6772	-0.64045	0.99947	-0.064902	0.98997	-4.4125	6.9773e-06
hsa-mir-6774	-0.25716	0.99947	-0.63955	0.78767	-4.7122	1.437e-07
hsa-mir-6789	-0.31343	0.99947	1.5558	0.32488	-4.1763	2.5016e-05
hsa-mir-6792	-0.47313	0.99947	-0.28078	0.92657	-4.946	5.0927e-11
hsa-mir-6801	0.51632	0.99947	0.055584	0.98997	-0.47393	0.70402
hsa-mir-6826	0.45364	0.99947	-0.4763	0.80876	-1.3115	0.091888
hsa-mir-6831	0.25469	0.99947	0.82621	0.5803	0.46249	0.70992
hsa-mir-6841	0.5408	0.99947	0.99856	0.27424	4.6521	2.4565e-15
hsa-mir-6875	0.92572	0.99947	1.3574	0.57161	-1.1013	0.51169
hsa-mir-7-2	0.83204	0.99947	1.3185	0.23592	0.36493	0.7851
hsa-mir-7152	-0.50542	0.99947	-0.55069	0.92657	-5.036	0.00084522
hsa-mir-7153	0.036563	0.99947	0.096304	0.54408	0.086128	0.44781
hsa-mir-762	0.14162	0.99947	0.70426	0.7136	-1.8438	0.045451
hsa-mir-7847	-0.41188	0.99947	0.65392	0.77315	-1.3086	0.24092
hsa-mir-7848	0.93154	0.99947	1.5741	0.44975	-1.4589	0.34995
hsa-mir-7852	0.52387	0.99947	-1.3688	0.11993	-3.3293	4.3634e-07
hsa-mir-802	-0.68016	0.99947	-6.4287	7.9658e-11	-5.2922	1.4e-08
hsa-mir-887	-1.1061	0.99947	-1.9042	0.26463	-5.7963	4.1029e-05
hsa-mir-890	0.11652	0.99947	-0.11264	0.98997	-4.3575	2.8417e-09
hsa-mir-9-3	-0.24381	0.99947	-2.5082	0.26068	-6.8373	1.1616e-06
hsa-mir-941-1	-0.2838	0.99947	0.064908	0.98997	-0.59136	0.71271
hsa-mir-942	-0.32264	0.99947	-1.8676	0.098656	0.060707	0.99885
