# Supplementary material for: Functional CRISPR‐Cas9 knockout screening of the genetic determinants of human fibroblast migration propensity
Source: Biotechnol Prog. 2025 Oct 2;42(1):e70076. doi: 10.1002/btpr.70076 (PMC12908101; doi:10.1002/btpr.70076)
Supplement: Supplementary file 3 — Dataset S2. List of all genes and miRNAs annotated for significance with a Wald‐FDR <0.01. [file BTPR-42-e70076-s003.xlsx]

## Sheet: Dataset_S2
Gene	Bottom3 vs. Top3|significant (Wald-FDR<0.01)
AASDH
ABCA4
ABCB10	Depleted
ABCC11
ABCC8
ACER1
ACKR2
ACSM3
ACYP1
ADH1B
AIDA
AKAP17A_X
AKAP17A_Y
AKAP5
AKR1D1
ALKBH2
ALKBH7
ANKMY1	Depleted
ANKRD28	Depleted
ANKRD55	Depleted
ANXA8
ANXA8L2
AP1S3
APLF
APMAP
ARF3	Depleted
ARG2	Depleted
ARHGAP30
ARHGAP36
ARSB
ART4	Depleted
ASCL2	Depleted
ASIC4	Depleted
ASIC5
ATG5
ATL3
B3GALT2	Depleted
BATF
BBS2	Depleted
BBS4
BEX1
BLOC1S5	Depleted
BLZF1
BMP5
BMP7	Depleted
BRSK1
BRSK2
BTC
BTG2
BZW2
C10orf10
C11orf88
C12orf73
C15orf59	Depleted
C19orf38
C19orf43	Depleted
C19orf59
C1orf159	Depleted
C1orf234
C1orf74
C20orf141
C20orf173	Depleted
C22orf24
C2orf78
C3orf83
C5orf24
C6orf106	Enriched
C7orf33	Enriched
C7orf65
C7orf71
C8orf74
C8orf76	Depleted
C9orf135
C9orf24	Enriched
C9orf41
CABS1
CALHM1	Depleted
CALM3
CAMK4
CANT1
CAPN14
CASC1
CCDC106	Depleted
CCDC157
CCDC28A
CCT4
CD248
CD99_X
CD99_Y
CDC42EP3
CDC42EP5	Depleted
CDH24
CDIP1
CERS6
CFDP1
CFHR1	Depleted
CLCN3	Enriched
CLCNKB	Depleted
CLDN20
CLDND2
CLEC19A
CLK1	Depleted
CLPSL2
CMC2
COL14A1
COL6A6
COMMD8	Depleted
CPNE3
CRADD
CRIP1	Depleted
CST5	Depleted
CSTA
CT47A1
CT47A10
CT47A11
CT47A12
CT47A2
CT47A3
CT47A4
CT47A5
CT47A6
CT47A7
CT47A8
CT47A9
CTNS	Depleted
CUEDC1
CXCL11
CXorf21
CXorf65
CYB561A3
CYB5D2
CYP46A1
DBP
DEFA1
DEFA1B
DEFA3
DEFB127	Depleted
DEFB136
DIP2A
DMRTA1
DNAJB11
DNAJC1
DNAJC3
DOK3
DPM1	Depleted
DPPA5
DSC1
DTL
DUSP13
DYRK1B
EDNRA
EFCAB12	Depleted
ELMOD3	Enriched
ENOPH1	Depleted
EPM2A
ERAP1
ESAM
ESRP2	Depleted
ESRRB
ETV3L
EXOC3L4
EXOSC6	Depleted
EXTL2
F11
FAM110C
FAM13B
FAM179A
FAM189B
FAM196B
FAM220A	Enriched
FAM222B
FAM25G
FAM98A
FBN3
FBXL6
FBXL7
FBXO42	Depleted
FCER1A	Depleted
FGFBP1
FGFR1OP	Depleted
FGL2
FIBIN
FLNC
FOXN1
FOXO1	Depleted
FRAT1
FRMD1
FRMD4A
GAB4
GAGE1
GAGE12B
GAGE12C
GAGE12D
GAGE12E
GAGE12F
GAGE12G
GAGE12I
GAGE12J
GAGE13
GAGE2B
GAGE2C
GAGE2D
GAGE2E
GAGE5
GAGE6
GAGE7
GAS2L3
GAST
GFRA4
GGA3	Depleted
GHDC	Depleted
GJC1
GLYATL1
GM2A
GNB1L	Depleted
GORASP1	Enriched
GPATCH2
GPR82
GPR98
GPRASP2	Depleted
GRHL1	Depleted
GRIN2C
GRPR
GRTP1	Depleted
GSTA2
GTPBP5
GTSE1
GUCA2A
GUCY1A3
GXYLT1
GYG1	Depleted
HEATR2
HEPH
HERC4	Depleted
HIPK2
HIST1H2AJ
HIST1H3J
HLA-DPB1	Depleted
HMGN2
HMGXB4	Depleted
HNRNPCL1
HNRNPLL	Depleted
HOOK3
HOXA13
HOXC5	Depleted
HSBP1L1
HSDL1	Depleted
HSPA1L	Depleted
HSPBP1	Depleted
HTR3E	Depleted
HYDIN
ICOS	Depleted
IDH2
IFITM1
IFITM2
IFNK	Depleted
IFT20
IGFL2
IGSF21
IGSF9
IL10RB	Depleted
IL1A
IL36B	Depleted
IL3RA_X	Enriched
IL3RA_Y	Enriched
IL7
INPP5K
IRF2BP2	Depleted
ITGA2B
ITGB8	Depleted
ITLN1	Depleted
ITPA
KAT2A
KATNB1
KCND1
KCNK15	Depleted
KCNN1	Enriched
KDM2B
KDM3A
KIAA0430	Depleted
KIAA1958	Depleted
KLHL6
KLRC4-KLRK1
KMT2A
KNDC1
KRT27	Depleted
KRT6A	Depleted
KRTAP10-10
KRTAP13-3
KRTAP7-1	Depleted
L1CAM
LAMB4	Enriched
LAMTOR2	Depleted
LAPTM4B
LAT2
LCE1C	Depleted
LIMCH1
LOC100129480
LOC100130370
LOC147646
LOC441155
LOC649330
LONP2
LRRC8E
LRRIQ4
LSS	Depleted
LTC4S
LYAR
MAGEA2
MAGEA2B
MAGEH1	Depleted
MAP3K9	Depleted
MAST2	Enriched
MB
MBNL2	Depleted
MCC	Depleted
MCF2
MCM9	Depleted
MCU
MDM1
ME1
MEFV
MFAP4	Depleted
MLF1	Depleted
MLKL
MLLT11
MMP17
MOB3A	Depleted
MOSPD1
PALS2	Depleted
MRO
MRPL2	Enriched
MRPL54
MSH5
MTHFD1
MYNN
MYT1L
NACC2
NCMAP
NCOA1	Depleted
NCOA7
NDN
NDUFA1
NDUFA6
NDUFS3
NEB
NEDD8-MDP1
NEU1	Depleted
NEUROG3	Depleted
NFE2L3
NICN1
NLRP5
NME3
NME5	Depleted
NME9	Depleted
NMRK2	Depleted
NOTCH2
NPB
NR1I2
NRTN	Depleted
NRXN1	Depleted
NTRK3
NTSR2
NUAK2
NUP210
NUTM2F
NUTMF
NXF2	Depleted
NXF2B	Depleted
NYAP2
OAS3	Depleted
OMD
OR10A7
OR10H1	Depleted
OR10K2	Depleted
OR11H12
OR1E1	Depleted
OR2A42	Enriched
OR2K2
OR2S2
OR52D1	Depleted
OSCP1
OSTC	Depleted
OTUB1	Depleted
P2RX4
PADI1	Depleted
PALLD	Depleted
PALM2	Depleted
PALM2-AKAP2	Depleted
PAPPA
PARP14
PARVB
PCDHA11	Depleted
PCDHA12
PCDHA5	Depleted
PCDHA7
PCDHAC1	Depleted
PCDHB14	Depleted
PCDHGA9
PCDHGB5	Depleted
PCDHGB6
PCDHGB7
PDCD1LG2	Depleted
PDGFRL
PDHX
PFN3
PGA3	Depleted
PGA4	Depleted
PHACTR2
PI4KB
PITPNA
PITPNC1
PIWIL4
PLA2G4E
PLAC1	Depleted
PLCG2
PLEKHS1
PLIN3
PLXNA2
PM20D1	Depleted
PNKD
PNLIP
POLR2G
POTEJ
PPIAL4A	Depleted
PPIAL4B	Depleted
PPIAL4C	Depleted
PPIAL4D
PPM1B	Depleted
PPP1R13L	Depleted
PPP1R14A	Depleted
PPP1R1A
PPP2R2C
PPP2R3A
PPP2R4	Depleted
PRELID2	Depleted
PRELP	Depleted
PRKACG
PRND
PRODH2	Depleted
PRY
PSD
PSME2
PSPN	Depleted
PTH2R	Depleted
PTPRD	Depleted
RAB11FIP1	Depleted
RAB2B
RAB31
RAD51C	Depleted
RANGRF
RASGEF1B
RASGRP3	Depleted
RASGRP4	Depleted
RBM44
RBMS3
RBP5
RECQL
REST
RFC4
RFPL2
RFPL3	Depleted
RFX5
RFX6
RGS14
RGS9BP	Depleted
RLN1
RNASE13
RNF111
RNF208
RNFT1	Depleted
RNFT2
RPGR
RPL36AL	Depleted
RPN2	Enriched
RPP40	Depleted
RPS19BP1
RSPH3
RSU1
RTTN	Depleted
SAMD1
SAMD7
SCAF8
SCAMP1
SCARA3
SCARB1
SCGB1C1	Depleted
SEC23B
SECTM1
SELT
SEMA6A	Depleted
SEPP1
SERPINA6
SERPINB1	Depleted
SERPINC1
SERPINE3
SERPINF1
SETBP1
SETD5
SEZ6
SGSH	Depleted
SH3BP2
SH3BP4	Depleted
SH3D19
SH3PXD2A
SHISA3	Depleted
SHROOM2	Depleted
SIGLEC10
SKIDA1	Depleted
SLC11A2	Depleted
SLC12A6	Depleted
SLC13A2
SLC22A5
SLC25A35	Depleted
SLC25A47
SLC2A11	Enriched
SLC30A6	Depleted
SLC34A2
SLC4A11
SLC6A3
SLC6A5
SLC9A7
SLIT1
SLITRK1
SMIM7	Depleted
SMPD1
SMURF1	Depleted
SNRNP70	Depleted
SNURF	Depleted
SNX25
SOGA2	Depleted
SP100	Depleted
SPANXA1
SPANXC
SPATA20
SPATA9	Depleted
SPESP1
SPIB
SPINK5
SPOPL	Depleted
SPRY2
SPRY3_X
SPRY3_Y
SRCRB4D
SRGAP2	Depleted
SSPN
SSX2B
ST6GALNAC3
STAC
STARD3NL
STC2
STK40
STMN3
STOX1	Enriched
STRADA
SULT1E1	Depleted
SUSD5
SYNE1	Depleted
TAF1C
TAF1L
TAS2R4	Depleted
TAS2R9
TERF2IP	Depleted
THADA
THAP6	Depleted
THNSL1
TIE1
TIGD7
TIMM17A
TMEM139	Depleted
TMEM183A	Depleted
TMEM183B	Depleted
TMEM186	Depleted
TMEM2
TMEM240
TMEM30A
TMPRSS11F
TNFRSF17
TNNT1
TOB1
TOB2
TOMM6
TOX2	Depleted
TP53BP2
TP63
TREM1
TRIM27
TRIM33
TRIM71	Depleted
TRMT2B	Enriched
TRMT61A	Depleted
TSNAX	Depleted
TSTD2	Depleted
TTC26
TXNDC16
TYR
TYW1B	Enriched
U2AF1L4
UBE2L3
UBE2Q1	Depleted
UBL4A
UBXN11
UGDH
UGT1A1
UGT1A10	Depleted
UGT1A3	Depleted
UGT1A4	Depleted
UGT1A5	Depleted
UGT1A6	Depleted
UGT1A7	Depleted
UGT1A8	Depleted
UGT1A9	Depleted
UGT2A1
UGT2A2
UGT2B17
ULK1
UQCC2
USP17L11
USP17L12
USP17L17
USP17L18
USP17L19
USP17L20
USP17L21
USP17L22
USP17L24
USP17L25
USP17L26
USP17L27
USP17L28
USP17L29
USP17L30
VAMP5
VAV2	Depleted
VIPR2
VSNL1
VWA3A
VWA5B2
WDFY3
WDR17
WDR41
WDR92	Depleted
WIPF3
WNT8A	Depleted
WNT8B	Depleted
YOD1	Depleted
ZFC3H1
ZFP2	Depleted
ZFX
ZFYVE1
ZHX1-C8ORF76	Depleted
ZKSCAN8
ZMYM6NB
ZNF12
ZNF197
ZNF20	Depleted
ZNF266
ZNF30
ZNF354A
ZNF467	Depleted
ZNF551
ZNF559-ZNF177	Depleted
ZNF564	Depleted
ZNF600	Depleted
ZNF619
ZNF664-FAM101A	Depleted
ZNF709
ZNF713	Depleted
ZNF714
ZNF782
ZNF830	Depleted
ZSCAN2
hsa-mir-1184-3
hsa-mir-1200	Depleted
hsa-mir-1208
hsa-mir-122
hsa-mir-1264	Depleted
hsa-mir-1266
hsa-mir-1276
hsa-mir-1282
hsa-mir-1291
hsa-mir-1294
hsa-mir-1307
hsa-mir-133b
hsa-mir-137
hsa-mir-146a
hsa-mir-148b
hsa-mir-152
hsa-mir-17
hsa-mir-188
hsa-mir-192
hsa-mir-200a
hsa-mir-23b
hsa-mir-24-2
hsa-mir-26b
hsa-mir-30e
hsa-mir-3116-1
hsa-mir-3116-2
hsa-mir-3130-1
hsa-mir-3130-2
hsa-mir-3150a	Depleted
hsa-mir-3150b	Depleted
hsa-mir-3152	Depleted
hsa-mir-3155a
hsa-mir-3155b
hsa-mir-3160-1	Enriched
hsa-mir-3160-2	Enriched
hsa-mir-3179-1
hsa-mir-3179-2
hsa-mir-3180-2
hsa-mir-3190
hsa-mir-3191
hsa-mir-325	Depleted
hsa-mir-3529	Depleted
hsa-mir-3591
hsa-mir-3606
hsa-mir-3650
hsa-mir-3661	Depleted
hsa-mir-3670-1
hsa-mir-3670-2
hsa-mir-3675
hsa-mir-3677
hsa-mir-3689c	Depleted
hsa-mir-3689f
hsa-mir-374b
hsa-mir-374c
hsa-mir-378c
hsa-mir-378d-2
hsa-mir-378e
hsa-mir-380	Depleted
hsa-mir-3910-1
hsa-mir-3910-2
hsa-mir-3913-1	Depleted
hsa-mir-3913-2	Depleted
hsa-mir-3914-1
hsa-mir-3917
hsa-mir-3934
hsa-mir-3978
hsa-mir-412
hsa-mir-4260
hsa-mir-4262
hsa-mir-4268
hsa-mir-4270	Depleted
hsa-mir-4283-1
hsa-mir-4284
hsa-mir-4302
hsa-mir-4315-1
hsa-mir-4315-2
hsa-mir-4323
hsa-mir-4328
hsa-mir-4463
hsa-mir-4490	Depleted
hsa-mir-4491
hsa-mir-4502
hsa-mir-4540
hsa-mir-4663	Depleted
hsa-mir-4684
hsa-mir-4700
hsa-mir-4708	Depleted
hsa-mir-4709	Depleted
hsa-mir-4720
hsa-mir-4723	Depleted
hsa-mir-4743
hsa-mir-4763
hsa-mir-4797	Depleted
hsa-mir-5002
hsa-mir-500a
hsa-mir-502	Depleted
hsa-mir-508
hsa-mir-512-1
hsa-mir-512-2
hsa-mir-513a-1
hsa-mir-514a-2
hsa-mir-514a-3
hsa-mir-515-1
hsa-mir-515-2
hsa-mir-516b-1	Depleted
hsa-mir-516b-2	Depleted
hsa-mir-518c
hsa-mir-5192	Depleted
hsa-mir-524
hsa-mir-548e
hsa-mir-548m
hsa-mir-550a-1
hsa-mir-550a-2
hsa-mir-550b-1
hsa-mir-550b-2
hsa-mir-554
hsa-mir-5682
hsa-mir-5691
hsa-mir-6071	Depleted
hsa-mir-6080	Depleted
hsa-mir-6082
hsa-mir-6089-1
hsa-mir-6089-2
hsa-mir-642a
hsa-mir-642b
hsa-mir-6502	Depleted
hsa-mir-6511b-2	Depleted
hsa-mir-664a
hsa-mir-6728
hsa-mir-676
hsa-mir-6762
hsa-mir-6770-1
hsa-mir-6770-2
hsa-mir-6772	Depleted
hsa-mir-6774	Depleted
hsa-mir-6789	Depleted
hsa-mir-6792	Depleted
hsa-mir-6801
hsa-mir-6826
hsa-mir-6831
hsa-mir-6841	Enriched
hsa-mir-6875
hsa-mir-7-2
hsa-mir-7152	Depleted
hsa-mir-7153
hsa-mir-762
hsa-mir-7847
hsa-mir-7848
hsa-mir-7852	Depleted
hsa-mir-802	Depleted
hsa-mir-887	Depleted
hsa-mir-890	Depleted
hsa-mir-9-3	Depleted
hsa-mir-941-1
hsa-mir-942
