# Supplementary material for: Functional CRISPR‐Cas9 knockout screening of the genetic determinants of human fibroblast migration propensity
Source: Biotechnol Prog. 2025 Oct 2;42(1):e70076. doi: 10.1002/btpr.70076 (PMC12908101; doi:10.1002/btpr.70076)
Supplement: Supplementary file 4 — Dataset S3. List of clusters and genes for Reactome categories shown in Figure 4a. [file BTPR-42-e70076-s004.xlsx]

## Sheet: ClueGO Results
ID	Term	Cluster	Nr. Genes	Associated Genes Found
R-HSA:112316	Neuronal System	Cluster 00	4	HTR3E, KCNN1, NRXN1, PTPRD
R-HSA:71291	Metabolism of amino acids and derivatives	Cluster 01	4	ARG2, ENOPH1, PRODH2, RPL36AL
R-HSA:9006934	Signaling by Receptor Tyrosine Kinases	Cluster 02	3	ESRP2, GGA3, VAV2
R-HSA:1852241	Organelle biogenesis and maintenance	Cluster 03	3	BBS2, FGFR1OP, NCOA1
R-HSA:6805567	Keratinization	Cluster 04	3	KRT27, KRT6A, LCE1C
R-HSA:6809371	Formation of the cornified envelope	Cluster 04	3	KRT27, KRT6A, LCE1C
R-HSA:212436	Generic Transcription Pathway	Cluster 05	9	FOXO1, LAMTOR2, PPP1R13L, SMURF1, ZFP2, ZNF20, ZNF564, ZNF600, ZNF713
R-HSA:73857	RNA Polymerase II Transcription	Cluster 05	9	FOXO1, LAMTOR2, PPP1R13L, SMURF1, ZFP2, ZNF20, ZNF564, ZNF600, ZNF713
R-HSA:74160	Gene expression (Transcription)	Cluster 05	10	FOXO1, LAMTOR2, PPP1R13L, SMURF1, TSNAX, ZFP2, ZNF20, ZNF564, ZNF600, ZNF713
R-HSA:1257604	PIP3 activates AKT signaling	Cluster 06	3	FOXO1, ICOS, LAMTOR2
R-HSA:5663202	Diseases of signal transduction by growth factor receptors and second messengers	Cluster 06	4	FGFR1OP, FOXO1, ICOS, PPM1B
R-HSA:9006925	Intracellular signaling by second messengers	Cluster 06	3	FOXO1, ICOS, LAMTOR2
R-HSA:2262752	Cellular responses to stress	Cluster 07	7	EXOSC6, HSPA1L, LAMTOR2, NCOA1, RPL36AL, SH3BP4, TERF2IP
R-HSA:8953897	Cellular responses to stimuli	Cluster 07	7	EXOSC6, HSPA1L, LAMTOR2, NCOA1, RPL36AL, SH3BP4, TERF2IP
R-HSA:9711097	Cellular response to starvation	Cluster 07	3	LAMTOR2, RPL36AL, SH3BP4
R-HSA:381753	Olfactory Signaling Pathway	Cluster 08	5	OR10H1, OR10K2, OR1E1, OR2A42, OR52D1
R-HSA:9709957	Sensory Perception	Cluster 08	8	CALHM1, OR10H1, OR10K2, OR1E1, OR2A42, OR52D1, RGS9BP, TAS2R4
R-HSA:9752946	Expression and translocation of olfactory receptors	Cluster 08	5	OR10H1, OR10K2, OR1E1, OR2A42, OR52D1
R-HSA:1474244	Extracellular matrix organization	Cluster 09	4	BMP7, ITGB8, MFAP4, NRXN1
R-HSA:1566948	Elastic fibre formation	Cluster 09	3	BMP7, ITGB8, MFAP4
R-HSA:2129379	Molecules associated with elastic fibres	Cluster 09	3	BMP7, ITGB8, MFAP4
R-HSA:1989781	PPARA activates gene expression	Cluster 10	3	GRHL1, NCOA1, UGT1A9
R-HSA:400206	Regulation of lipid metabolism by PPARalpha	Cluster 10	3	GRHL1, NCOA1, UGT1A9
R-HSA:556833	Metabolism of lipids	Cluster 10	6	ARF3, GRHL1, LSS, NCOA1, NEU1, UGT1A9
R-HSA:162582	Signal Transduction	Cluster 11	22	CDC42EP5, ESRP2, FOXO1, GGA3, ICOS, ITGB8, LAMTOR2, NCOA1, NRTN, PPP1R14A, PSPN, PTH2R, RASGRP3, RASGRP4, SMURF1, SPOPL, SRGAP2, TAS2R4, UGT1A3, VAV2, WNT8A, WNT8B
R-HSA:5673001	RAF/MAP kinase cascade	Cluster 11	5	LAMTOR2, NRTN, PSPN, RASGRP3, RASGRP4
R-HSA:5683057	MAPK family signaling cascades	Cluster 11	7	CDC42EP5, FOXO1, LAMTOR2, NRTN, PSPN, RASGRP3, RASGRP4
R-HSA:5684996	MAPK1/MAPK3 signaling	Cluster 11	5	LAMTOR2, NRTN, PSPN, RASGRP3, RASGRP4
R-HSA:2672351	Stimuli-sensing channels	Cluster 12	3	ASIC4, CLCN3, CLCNKB
R-HSA:382551	Transport of small molecules	Cluster 12	8	ABCB10, ASIC4, CLCN3, CLCNKB, CTNS, SLC11A2, SLC12A6, SLC2A11
R-HSA:425407	SLC-mediated transmembrane transport	Cluster 12	4	CTNS, SLC11A2, SLC12A6, SLC2A11
R-HSA:983712	Ion channel transport	Cluster 12	3	ASIC4, CLCN3, CLCNKB
R-HSA:1280218	Adaptive Immune System	Cluster 13	8	HERC4, HLA-DPB1, ICOS, PDCD1LG2, RASGRP3, SMURF1, TRIM71, UBE2Q1
R-HSA:168256	Immune System	Cluster 13	26	CFHR1, DEFB127, FCER1A, FOXO1, GHDC, GYG1, HERC4, HLA-DPB1, HSPA1L, ICOS, IL10RB, IL36B, ITLN1, LAMTOR2, NEU1, OAS3, PDCD1LG2, PPM1B, RASGRP3, RASGRP4, SERPINB1, SMURF1, SP100, TRIM71, UBE2Q1, VAV2
R-HSA:388841	Costimulation by the CD28 family	Cluster 13	3	HLA-DPB1, ICOS, PDCD1LG2
R-HSA:983168	Antigen processing: Ubiquitination & Proteasome degradation	Cluster 13	4	HERC4, SMURF1, TRIM71, UBE2Q1
R-HSA:983169	Class I MHC mediated antigen processing & presentation	Cluster 13	4	HERC4, SMURF1, TRIM71, UBE2Q1
R-HSA:1643685	Disease	Cluster 14	16	FGFR1OP, DPM1, FOXO1, GYG1, ICOS, NEU1, PPM1B, PRELP, RAD51C, RPL36AL, RPN2, SGSH, SLC11A2, SLC12A6, UGT1A4, VAV2
R-HSA:3781865	Diseases of glycosylation	Cluster 14	3	DPM1, NEU1, PRELP
R-HSA:446203	Asparagine N-linked glycosylation	Cluster 14	6	ANKRD28, ARF3, DPM1, GORASP1, NEU1, RPN2
R-HSA:5668914	Diseases of metabolism	Cluster 14	6	DPM1, GYG1, NEU1, PRELP, SGSH, UGT1A4
R-HSA:71387	Metabolism of carbohydrates	Cluster 14	4	B3GALT2, GYG1, PRELP, SGSH
R-HSA:195721	Signaling by WNT	Cluster 15	3	SMURF1, WNT8A, WNT8B
R-HSA:372790	Signaling by GPCR	Cluster 15	5	PTH2R, TAS2R4, VAV2, WNT8A, WNT8B
R-HSA:373080	Class B/2 (Secretin family receptors)	Cluster 15	3	PTH2R, WNT8A, WNT8B
R-HSA:388396	GPCR downstream signalling	Cluster 15	3	PTH2R, TAS2R4, VAV2
R-HSA:500792	GPCR ligand binding	Cluster 15	4	PTH2R, TAS2R4, WNT8A, WNT8B
R-HSA:1280215	Cytokine Signaling in Immune system	Cluster 16	8	FOXO1, HLA-DPB1, HSPA1L, IL10RB, IL36B, OAS3, PPM1B, SP100
R-HSA:1280218	Adaptive Immune System	Cluster 16	8	HERC4, HLA-DPB1, ICOS, PDCD1LG2, RASGRP3, SMURF1, TRIM71, UBE2Q1
R-HSA:168249	Innate Immune System	Cluster 16	11	CFHR1, DEFB127, FCER1A, GHDC, GYG1, ITLN1, LAMTOR2, NEU1, RASGRP4, SERPINB1, VAV2
R-HSA:168256	Immune System	Cluster 16	26	CFHR1, DEFB127, FCER1A, FOXO1, GHDC, GYG1, HERC4, HLA-DPB1, HSPA1L, ICOS, IL10RB, IL36B, ITLN1, LAMTOR2, NEU1, OAS3, PDCD1LG2, PPM1B, RASGRP3, RASGRP4, SERPINB1, SMURF1, SP100, TRIM71, UBE2Q1, VAV2
R-HSA:2454202	Fc epsilon receptor (FCERI) signaling	Cluster 16	3	FCER1A, RASGRP4, VAV2
R-HSA:6798695	Neutrophil degranulation	Cluster 16	5	GHDC, GYG1, LAMTOR2, NEU1, SERPINB1
R-HSA:1169410	Antiviral mechanism by IFN-stimulated genes	Cluster 17	3	HSPA1L, OAS3, PPM1B
R-HSA:1280215	Cytokine Signaling in Immune system	Cluster 17	8	FOXO1, HLA-DPB1, HSPA1L, IL10RB, IL36B, OAS3, PPM1B, SP100
R-HSA:168256	Immune System	Cluster 17	26	CFHR1, DEFB127, FCER1A, FOXO1, GHDC, GYG1, HERC4, HLA-DPB1, HSPA1L, ICOS, IL10RB, IL36B, ITLN1, LAMTOR2, NEU1, OAS3, PDCD1LG2, PPM1B, RASGRP3, RASGRP4, SERPINB1, SMURF1, SP100, TRIM71, UBE2Q1, VAV2
R-HSA:449147	Signaling by Interleukins	Cluster 17	3	FOXO1, IL10RB, IL36B
R-HSA:877300	Interferon gamma signaling	Cluster 17	3	HLA-DPB1, OAS3, SP100
R-HSA:913531	Interferon Signaling	Cluster 17	5	HLA-DPB1, HSPA1L, OAS3, PPM1B, SP100
R-HSA:6791226	Major pathway of rRNA processing in the nucleolus and cytosol	Cluster 18	3	EXOSC6, RPL36AL, RPP40
R-HSA:72163	mRNA Splicing - Major Pathway	Cluster 18	3	SNRNP70, SNURF, ZNF830
R-HSA:72172	mRNA Splicing	Cluster 18	3	SNRNP70, SNURF, ZNF830
R-HSA:72203	Processing of Capped Intron-Containing Pre-mRNA	Cluster 18	5	NXF2, NXF2B, SNRNP70, SNURF, ZNF830
R-HSA:72312	rRNA processing	Cluster 18	3	EXOSC6, RPL36AL, RPP40
R-HSA:8868773	rRNA processing in the nucleus and cytosol	Cluster 18	3	EXOSC6, RPL36AL, RPP40
R-HSA:8953854	Metabolism of RNA	Cluster 18	9	EXOSC6, NXF2, NXF2B, RPL36AL, RPP40, SNRNP70, SNURF, TRMT61A, ZNF830
R-HSA:1430728	Metabolism	Cluster 19	25	ARF3, ARG2, B3GALT2, ENOPH1, GRHL1, GYG1, LSS, NCOA1, NEU1, NMRK2, PM20D1, PRELP, PRODH2, RPL36AL, SGSH, SULT1E1, TMEM186, UGT1A10, UGT1A3, UGT1A4, UGT1A5, UGT1A6, UGT1A7, UGT1A8, UGT1A9
R-HSA:156580	Phase II - Conjugation of compounds	Cluster 19	9	SULT1E1, UGT1A10, UGT1A3, UGT1A4, UGT1A5, UGT1A6, UGT1A7, UGT1A8, UGT1A9
R-HSA:156588	Glucuronidation	Cluster 19	8	UGT1A10, UGT1A3, UGT1A4, UGT1A5, UGT1A6, UGT1A7, UGT1A8, UGT1A9
R-HSA:211859	Biological oxidations	Cluster 19	10	NCOA1, SULT1E1, UGT1A10, UGT1A3, UGT1A4, UGT1A5, UGT1A6, UGT1A7, UGT1A8, UGT1A9
R-HSA:9748784	Drug ADME	Cluster 19	10	SULT1E1, UGT1A10, UGT1A3, UGT1A4, UGT1A5, UGT1A6, UGT1A7, UGT1A8, UGT1A9, VAV2
R-HSA:9749641	Aspirin ADME	Cluster 19	7	UGT1A3, UGT1A4, UGT1A5, UGT1A6, UGT1A7, UGT1A8, UGT1A9
R-HSA:9753281	Paracetamol ADME	Cluster 19	4	SULT1E1, UGT1A10, UGT1A6, UGT1A9
R-HSA:1266738	Developmental Biology	Cluster 20	13	FOXO1, KRT27, KRT6A, LCE1C, NCOA1, NEUROG3, NRTN, PSPN, RPL36AL, SEMA6A, SRGAP2, VAV2, ZNF467
R-HSA:194315	Signaling by Rho GTPases	Cluster 20	4	CDC42EP5, PPP1R14A, SRGAP2, VAV2
R-HSA:422475	Axon guidance	Cluster 20	6	NRTN, PSPN, RPL36AL, SEMA6A, SRGAP2, VAV2
R-HSA:5663205	Infectious disease	Cluster 20	3	RPL36AL, RPN2, VAV2
R-HSA:72766	Translation	Cluster 20	3	MRPL2, RPL36AL, RPN2
R-HSA:9012999	RHO GTPase cycle	Cluster 20	3	CDC42EP5, SRGAP2, VAV2
R-HSA:9013148	CDC42 GTPase cycle	Cluster 20	3	CDC42EP5, SRGAP2, VAV2
R-HSA:9675108	Nervous system development	Cluster 20	6	NRTN, PSPN, RPL36AL, SEMA6A, SRGAP2, VAV2
R-HSA:9716542	Signaling by Rho GTPases, Miro GTPases and RHOBTB3	Cluster 20	4	CDC42EP5, PPP1R14A, SRGAP2, VAV2
R-HSA:1474165	Reproduction	Cluster 21	3	RAD51C, SYNE1, TERF2IP
R-HSA:1500620	Meiosis	Cluster 21	3	RAD51C, SYNE1, TERF2IP
R-HSA:1640170	Cell Cycle	Cluster 21	6	ANKRD28, FGFR1OP, GORASP1, RAD51C, SYNE1, TERF2IP
R-HSA:199977	ER to Golgi Anterograde Transport	Cluster 21	3	ANKRD28, ARF3, GORASP1
R-HSA:199991	Membrane Trafficking	Cluster 21	4	ANKRD28, ARF3, GGA3, GORASP1
R-HSA:3781865	Diseases of glycosylation	Cluster 21	3	DPM1, NEU1, PRELP
R-HSA:392499	Metabolism of proteins	Cluster 21	18	ANKRD28, ARF3, ARG2, ART4, COMMD8, DPM1, GGA3, GORASP1, MRPL2, NCOA1, NEU1, OTUB1, PGA3, PGA4, RPL36AL, RPN2, SP100, YOD1
R-HSA:446203	Asparagine N-linked glycosylation	Cluster 21	6	ANKRD28, ARF3, DPM1, GORASP1, NEU1, RPN2
R-HSA:5653656	Vesicle-mediated transport	Cluster 21	4	ANKRD28, ARF3, GGA3, GORASP1
R-HSA:597592	Post-translational protein modification	Cluster 21	12	ANKRD28, ARF3, ART4, COMMD8, DPM1, GORASP1, NCOA1, NEU1, OTUB1, RPN2, SP100, YOD1
R-HSA:73894	DNA Repair	Cluster 21	3	RAD51C, TERF2IP, ZNF830
R-HSA:948021	Transport to the Golgi and subsequent modification	Cluster 21	3	ANKRD28, ARF3, GORASP1
